# Supplementary material for: Insights into the expanding phenotypic spectrum of inherited disorders of biogenic amines
Source: Nat Commun. 2021 Sep 20;12:5529. doi: 10.1038/s41467-021-25515-5 (PMC8452745; doi:10.1038/s41467-021-25515-5)
Supplement: Supplementary file 4 — Source Data [file 41467_2021_25515_MOESM4_ESM.zip]

Archive with 7 entries (7 files):
- Source data_tables.xlsx
- source_data_Figure_1.xlsx
- source_data_Figure_2.xlsx
- source_data_Figure_3.xlsx
- source_data_Figure_4.xlsx
- source_data_Figure_5.xlsx
- source_data_Figure_6.xlsx
