# Supplementary material for: Insights into the expanding phenotypic spectrum of inherited disorders of biogenic amines
Source: Nat Commun. 2021 Sep 20;12:5529. doi: 10.1038/s41467-021-25515-5 (PMC8452745; doi:10.1038/s41467-021-25515-5)
Supplement: Supplementary file 4 — Source Data [file 41467_2021_25515_MOESM4_ESM.zip › Source data_tables.xlsx]

## Sheet: Table 2
disease_name	gestational_age	preterm_problems	preterm_distress	preterm_dysplasia	preterm_hemorrhage	preterm_hemorrhage_grade	preterm_enterocolitis	preterm_retinopathy	preterm_others	preterm_others_specify	delivery	delivery_prolonged	delivery_fever	birth_weight	birth_length	birth_head	postnatal_problems	postnatal_encephalopathy	postnatal_encephalopathy_state	postnatal_mechanical_ventilation	postnatal_hbr	postnatal_hbr_kernicterus	postnatal_feedingproblems	postnatal_neonatalsepsis	postnatal_temperature	postnatal_hypoglycaemia	postnatal_others	postnatal_others_specify
AADCD											1			2670	47.5	33.5	0
AADCD	39										1			2590	46.5	33.5	1						1
AADCD	35	1	1						1	Feeding problems	4			2120	47	32.5	1			1	1	0	1		1		1	gassy belly, sleepy, oculogyric crisis
AADCD	40										3	1		3432	47.8	31.8	1										1	meconium aspiration
AADCD	39										2			2430	46	40	1						1		1		1	hypotonia
AADCD	41										1			3800	54	37	0
AADCD	39										1			2935	51	36	0
AADCD	40										4			4070	56	35	1										1	respiratory disorders
AADCD	40										4			4070	56	35	1				1	0	1
AADCD	38										1			3650	50	35	1				1	0
AADCD	42										4			3560	50	35	1				1	0				1
AADCD	41										2			2965	50	35	1				1	0	1				1	sleepy, hypokinesia, fasziculation toungh
AADCD	39										3			2900	50	35	0
AADCD	40										1			3694	51	34	0
AADCD	38										4			2480	49	34	1						1
AADCD	38										4			2850	52	33	0
AADCD	39										1			3210	51	33	0
AADCD	36	2									4			1920	43	33	1										1	Pigeon toes
AADCD	37										1			2520	47	32	1						1
AADCD	35	0									4			2250	45	32	0
AADCD	39										4			2834	64.5		1						1		1
AADCD	40										4			3160	53		1						1
AADCD	38										4			3000	52		1						1
AADCD	40										1			3050	49		0
AADCD	38										4	1		3300	48		1			1			1				1	Infantile respiratory distress syndrome
AADCD	40										4			2840	48		1				1	0
AADCD	40										1			2700	48		1										1	obstipation, cold that did not stop
AADCD	38										4			2490	48		1				1	0	1			1
AADCD	34	1							1	temperature instability, feeding problems	4			1600	42		1						1		1
AADCD	32	1							1	bradycardia	4			1587	42		1								1		1	floppy infant
AADCD	40										1			3980			0
AADCD	41										1			3660			1										1	Neonatal jaundice (NNJ) at day 4
AADCD	39										1			3650			1										1	neonatal jaundice onset D$
AADCD	38										4			3600			1				1	0
AADCD	40										1			3350			1						1
AADCD	40										1			3343			1						1				1	reflux, nasal congestion, trembling
AADCD											4			3200			1			1							1	respiratory distress
AADCD	39										1			3150			1						1
AADCD	41										4			3150			1									1	1	Jittery
AADCD	40													3120			0
AADCD	36	0									4			3100			0
AADCD											4			2970			0
AADCD	40										1			2926			0
AADCD	37										4			2870			1						1		1
AADCD	39										1			2860			1						1
AADCD	40										4			2770			0
AADCD	40										1			2695			0
AADCD	40										4			2570			0
AADCD	38										4			2480			1								1	1
AADCD	34	0									4			1720			1									1	1	Thrombopenie
AADCD	33	1							1	7-week NICU admission, temperature instability, poor feeding	4			1530			1						1		1
AADCD	32	1							1	Feeding problems	4						1						1
AADCD	40										1						1				1	0
AADCD
AADCD	39										1						0
AADCD
DATD	40										4			3300	48	38	1				1	0
DATD	39										4			3680	51	34	1			1			1				1	Reanimation
DATD	38										4			4000			0
DATD	40										1			2500			0
DATD	40										1						1						1		1
MAOAD	40										1			4082			1						1				1	poor tone, excessive sedation
MAOAD	40										3	1		3330			0
MAOAD	40										1			3210			0
MAOAD	40										3			3100			0
THD	41										2			3389	55	34.5	1				1	0
THD	39										1			3050	49	34.5	0
THD	40										4			2500	46	34.5	0
THD	40										1			3913	52.7	32.5	0
THD	40										1			2381	47.5	32.5	1						1				1	unale to breast feed but bottle feed well
THD	39										1			2760	48	32.5	0
THD	38										4			2370	45	31.5	1				1	0
THD	41										1			3650	55	36	0
THD	40										3			2640		36	0
THD	37										4			3230	52	34	0
THD	38										1			3700	51	34	1				1	0
THD	39										4			2360	46	34	0
THD	38										4		1	2300	45	34	0
THD	39										1			3200	51	33	0
THD	39										4			2100	44	32	0
THD	33	1	1						1	hypoglycemia	4			1520	40	29	1						1			1
THD	41										4			2948	54.6		1										1	Sleepy
THD	40										1			2835	49.6		1										1	Umbilical sepsis
THD	39										4			2800	55		1										1	Yellowish
THD	37										1			2800	52		0
THD	39										4			3000	50		1										1	Hemorraghae, Sepsis
THD	39										1			2900	49		1										1	neonatal jaundice
THD	40										4			3500	47		0
THD	38										4			1900	44		1				1	0
THD	40										1			3750			0
THD	40										1			3450			0
THD	40										4			3350			0
THD	40										1			3175			0
THD	39										4			3150			0
THD	40										4			2950			0
THD	40										1			2950			0
THD	38										1			2850			0
THD	38										2			2540			1										1	club feet
THD	38										2			2490			0
THD	38										4			2300			0
THD	38										4			2267			1						1
THD	40										1			2000			2
THD	39										1						1			1			1				1	postnatal adaption problems, cramps
THD	36	1	1								1						1										1	hypoxia
THD	40										1						0
THD											1						0
THD	34	0									1						1	1	3
THD																	1										1	fetal distress
THD											1						0
		0=no, 1= yes, 2=unknown	0=no, 1=yes	0=no, 1=yes	0=no, 1=yes	0=no, 1=yes	0=no, 1=yes	0=no, 1=yes	0=no, 1=yes	0=no, 1=yes	1=spontaneous 2=induced 3=vacuum 4=cesarian	0=no, 1=yes	0=no, 1=yes				0=no, 1=yes	0=no, 1=yes		0=no, 1=yes	0=no, 1=yes	0=no, 1=yes	0=no, 1=yes	0=no, 1=yes	0=no, 1=yes	0=no, 1=yes	0=no, 1=yes

## Sheet: Table 3
disease_name	gestational_age	preterm_problems	preterm_distress	preterm_dysplasia	preterm_hemorrhage	preterm_hemorrhage_grade	preterm_enterocolitis	preterm_retinopathy	preterm_others	preterm_others_specify	delivery	delivery_prolonged	delivery_fever	birth_weight	birth_length	birth_head	postnatal_problems	postnatal_encephalopathy	postnatal_encephalopathy_state	postnatal_mechanical_ventilation	postnatal_hbr	postnatal_hbr_kernicterus	postnatal_feedingproblems	postnatal_neonatalsepsis	postnatal_temperature	postnatal_hypoglycaemia	postnatal_others	postnatal_others_specify
adGTPCHD	40										1			3770	50	35.5	0
adGTPCHD	38										1			3450	51	35	0
adGTPCHD	40										1			3200	51	35	0
adGTPCHD	38										4			3500	50	35	0
adGTPCHD	40										1			3250	50	34.5	0
adGTPCHD	37										1	1		2700	48	34.5	0
adGTPCHD	40										4			3130	49	34	0
adGTPCHD	40										1			3500	48	34	0
adGTPCHD	40										1			4200	59		0
adGTPCHD	42										1			4000	53		0
adGTPCHD	39										2			3720	53		0
adGTPCHD	40										1			3420	52		0
adGTPCHD	37										1			3650	51		0
adGTPCHD	40										1			2900	50		0
adGTPCHD	40										1			2608	44.5		1									1
adGTPCHD	41										1			3500			1										1	congenital torticollis
adGTPCHD	38										1			3500			0
adGTPCHD	40										1			3430			1										1	tachypnea- small- moderate ventriculo septal defect discovered (repair at age 7)
adGTPCHD	39										3		1	3420			0
adGTPCHD	39										1	1		3320			0
adGTPCHD	38										1			3250			0
adGTPCHD	40										4			3210			0
adGTPCHD	40										1			3200			0
adGTPCHD	39										1			3170			0
adGTPCHD	40										1			3100			0
adGTPCHD											1			2900			1				1	0
adGTPCHD	40										1			2700			0
adGTPCHD	36	0									4			2200			0
adGTPCHD	40										4						0
adGTPCHD	40										1						0
adGTPCHD	40										1						0
adGTPCHD	40										1						0
adGTPCHD	40										1						0
adGTPCHD	40										1						0
adGTPCHD											1	1					1										1	fetal distres
adGTPCHD											1						0
arGTPCHD	42										4			3840	60	38	1						1		1
arGTPCHD	39										4			3690	51	36	0
arGTPCHD	40										1			3745	50	36	0
arGTPCHD	41										4			2400	49	36	0
arGTPCHD	40										1			3200	51	35	1										1	High phenylalanine level
arGTPCHD	41										1			3420	53	34	0
arGTPCHD	40										1			2665	48	33	1				1	0
arGTPCHD	40										4			2560	47		1										1	Newborn screening PKU positive
arGTPCHD	40										1			4000			1				1	0
arGTPCHD	39										4			3480			0
arGTPCHD	38										4			3435			1										1	irritability, vomiting
arGTPCHD	39										1			3400			0
arGTPCHD	41										4			3240			1										1	jitteriness
arGTPCHD	38										4			3100			1										1	Tremulous, jitteriness
arGTPCHD	42										1			2800			0
arGTPCHD	40										1						0
arGTPCHD																	0
arGTPCHD	40										1
DHPRD	40										1			3880	54	38	0
DHPRD	41										2			2800		35.5	1				1	0	1			1
DHPRD	38										4			2900	51	35	0
DHPRD	42										1			3680	50	35	0
DHPRD	40										4			3100	50	35	1				1	0
DHPRD	41										1			3150	52	34.5	1				1	0	1	1			1	meconium aspiration
DHPRD	38										1			3440	50	34	0
DHPRD	41										2			2895	50	34	1						1				1	dysplastic left kidney
DHPRD	38										1			2930	48	34	1				1	0
DHPRD	40										1			3630		34	0
DHPRD	41										4			2910	50	33.5	1										1	oculogyric crisis
DHPRD	35	0									4			2300	47	32.5	0
DHPRD	40										1			3010	52	32.4	0
DHPRD	39										1			2455	46	31.5	0
DHPRD	31	0									4			1650	41	29	1								1
DHPRD	40										1			3300	52		0
DHPRD	40										1			3060	51		0
DHPRD	37										2			3170	49		0
DHPRD	40										4			3800			0
DHPRD	40										1			3500			1	1	1		1	0
DHPRD	36	1	1								1			3250			1				1	0	1	1
DHPRD	38										4			3080			1				1	0	1
DHPRD	40										2			3005			0
DHPRD	38										1			3000			0
DHPRD	40										4			2930			1						1
DHPRD	31	1							1	tachycardia and foetal ascitis	4			2710			1			1
DHPRD	38										1			2700			0
DHPRD	37										1			2520			1						1
DHPRD	40										1			2300			0
DHPRD	39										4						1										1	Hypertonia
DHPRD	39										4						1									1
DHPRD	40										1						0
DHPRD	40										1						0
DHPRD
DHPRD	39										1						0
DHPRD	40										1						0
DHPRD	38										1						2
DNAJC12D	38										4			4440	82	35.5	1				1	0
DNAJC12D	38										1			3460	51	35	0
DNAJC12D	40										4			3110	50	35	1				1	0
DNAJC12D	36	0									1			2630	47	34	0
DNAJC12D	37										1			2600	44	34	0
PTPSD	38										4			2965	51	35.5	1				1	0
PTPSD	40										1			3150	51	35	1				1	0					1	green amniotic fluid
PTPSD	39										4			3440	50	35	0
PTPSD	39										4	1		3440	50	35	0
PTPSD	38										4			2950	49	35	0
PTPSD	39										4			2900	48	35	0
PTPSD	38										1			3450	52	34	0
PTPSD	42										4			3240	52	34	1										1	fisting, very quiet
PTPSD	40										1			2950	49	34	0
PTPSD	37										2			2470	49	34	1				1	0	1				1	Cyanosis after rupture amniotic sac
PTPSD	39										1			2270	49	34	0
PTPSD	41										4			2605	48	34	1						1
PTPSD	38										4			2680	51	33.5	1				1	0	1
PTPSD	38										4			1960	52	33	0
PTPSD	41										1			3160	50	33	0
PTPSD	39										1			2980	49.5	33	0
PTPSD	38										1			2610	47	33	1						1				1	Floppy infant
PTPSD	38										3			2798	48	32	0
PTPSD	37													2310	45	32
PTPSD	37										1			1920	44	32	1				1	0				1
PTPSD	37										2			2187	43	32	1									1	1	Hypothermia
PTPSD	40										1			2720	48	31.9	0
PTPSD	38										2			2134	45.8	31	1						1				1	?aspiration - placed on prophylactic antibiotics
PTPSD	38										4			2140	44	31	1									1
PTPSD	35	0									4			1712	43	30.5	0
PTPSD	34	1							1	intrauterine growth retardation	4			1610	43	30.5	1						1
PTPSD	38										4			1970	41	29.5	1							1		1
PTPSD	37										4			1550	41	28.5	1				1	0	1
PTPSD	38										2			2120	42.5	27	0
PTPSD	39										1			3113	50.5		1				1	0
PTPSD	38										1			2950	50		0
PTPSD											1			3120	49		0
PTPSD	40										1			3400	48		0
PTPSD	40										1			2490	48		1									1
PTPSD	38										4			2170	47
PTPSD	37										4			2180	46		0
PTPSD	33	0									4			1900	45		1										1	Hyperphenylalaninemia
PTPSD											1			3180			1				1	0
PTPSD	38										1			3100			0
PTPSD	40										4	1		2900			1				1	0
PTPSD	38										4			2750			0
PTPSD	38										1			2720			0
PTPSD	40										1			2670			0
PTPSD	37										4			2510			0
PTPSD	37													2080			1										1	respiratory distress withoutmechanical ventilation
PTPSD	36	1								mild jaundice, low birth weight, hypoglycemia noted	4			2044			1				1	0	1		1	1	1	small gestational age
PTPSD	39										4			1650			0
PTPSD
PTPSD																	2
PTPSD	36	0									4						0
PTPSD	40										1						0
PTPSD																	2
PTPSD	39										1						0
PTPSD
PTPSD
PTPSD	40										4
SRD	40										1			3200	51	35	0
SRD	39										1			3100	50	34	0
SRD	38										4			2480	47	32	1										1	Partial hypoxia, weak heart sounds
SRD	39										4			2480	45	32	0
SRD	33	0									4			1940	43	32	1			1
SRD	38										1			3000	48		1				1	0
SRD	40										1			2500	46		0
SRD	40										1			3800			1				1	0
SRD	41										2			3200			1						1
SRD	36	1							1	twin gestation	2			2452			1				1	0	1
SRD	40										1						0
SRD	40										1						0
SRD	36	1							1	twin gestation	2						1						1				1	colic
SRD	40										1						0
		0=no, 1= yes, 2=unknown	0=no, 1=yes	0=no, 1=yes	0=no, 1=yes	0=no, 1=yes	0=no, 1=yes	0=no, 1=yes	0=no, 1=yes	0=no, 1=yes	1=spontaneous 2=induced 3=vacuum 4=cesarian	0=no, 1=yes	0=no, 1=yes				0=no, 1=yes	0=no, 1=yes		0=no, 1=yes	0=no, 1=yes	0=no, 1=yes	0=no, 1=yes	0=no, 1=yes	0=no, 1=yes	0=no, 1=yes	0=no, 1=yes

## Sheet: Table 4
newborn_screening	diagnosis_mode	diagnosis_age_days	disease_name	diag_conf_biogenic	diag_conf_5mthf	diag_conf_pterins_csf	diag_conf_pterins_urine	diag_conf_pterins_bloodspot	diag_conf_catecholamines	diag_conf_enzymeanalysis	diag_conf_csf_pg_ratio	diag_conf_gaba	diag_conf_4oh_butyric_acid	diag_conf_lserine_plasma	diag_conf_lserine_csf	diag_conf_mutationanalysis	disease associated symptoms	symptoms_start_months	symptoms_start_unknown
	3	15695	adGTPCHD													1	1	516
9	2		arGTPCHD														1	204
9	2	12045	PTPSD	1		1										1	1	192
0			adGTPCHD													1	1	180
	2	12410	adGTPCHD													1	1	168
0	2	5840	adGTPCHD	1		1										1	1	120
0	2	4015	adGTPCHD	1		1	1									1	1	108
0	2	4015	adGTPCHD	1		1				1						1	1	108
0	2	3650	adGTPCHD													1	1	108
9	2	7665	adGTPCHD													1	1	96
	3	3480	adGTPCHD													1	1	96
0	3	2760	adGTPCHD													1	1	86
	2	4015	adGTPCHD													1	1	84
9	2	3900	adGTPCHD			1										1	1	84
9	2	3450	adGTPCHD													1	1	72
0	2	3420	adGTPCHD													1	1	72
9	2	3360	adGTPCHD	1		1										1	1	72
9	2	2190	adGTPCHD													1	1	72
9	3	4745	DHPRD													1	1	72
0	2	4015	adGTPCHD	1												1	1	60
	2	4015	adGTPCHD													1	1	60
0	2	5840	THD													1	1	60
0	2	3285	adGTPCHD	1		1										1	1	48
0	2	2520	adGTPCHD													1	1	48
9	2	5110	arGTPCHD													1	1	48
9	2	2310	arGTPCHD	1		1				1						1	1	48
1	2	90	DHPRD	1		1	1			1							1	48
0	3	5110	DNAJC12D													1	1	48
9	2	70	PTPSD											1			1	48
0	2	2460	adGTPCHD	1		1	1									1	1	38
9	2	5475	adGTPCHD													1	1	36
0	2	2555	adGTPCHD													1	1	36
0	2	2490	adGTPCHD													1	1	36
1	1	1020	DHPRD				1			1							1	36
9	2	4745	THD													1	1	36
0	2	2520	arGTPCHD	1		1	1									1	1	30
1	1	40	DHPRD							1						1	1	24
0	2	3650	DNAJC12D													1	1	24
9	2	7300	MAOAD													1	1	24
1	2	1140	DHPRD					1		1							1	18
1	1	2940	DNAJC12D													1	1	18
1	1	28	PTPSD				1									1	1	18
0	2	2670	adGTPCHD			1				1						1	1	15
0	2	450	DHPRD	1		1				1						1	1	15
9	2	1050	THD													1	1	15
	2	1800	adGTPCHD													1	1	14
9	2	1440	THD													1	1	14
9	2	4745	AADCD	1												1	1	12
0	2	5110	adGTPCHD													1	1	12
0	2	4380	adGTPCHD													1	1	12
1	2	730	arGTPCHD	1		1											1	12
1	1	2190	DNAJC12D													1	1	12
0	2	6205	THD	1		1	1									1	1	12
0	2	180	THD	1												1	1	12
0	2	720	adGTPCHD	1		1										1	1	11
9	2	360	THD	1		1										1	1	10
0	2	300	THD	1												1	1	10
1	2	364	DHPRD	1	1	1		1		1							1	9
9	2	5475	PTPSD			1										1	1	9
9	2	2920	AADCD	1						1						1	1	8
1	2	780	DHPRD													1	1	8
	3	540	adGTPCHD	1		1										1	1	7
1	1	1050	PTPSD					1								1	1	7
1	1	10	PTPSD	1		1	1			1						1	1	7
9	2	3120	THD	1		1										1	1	7
9	2	540	THD													1	1	7
0	2	840	adGTPCHD	1	1	1	1			1						1	1	6
1	2	180	arGTPCHD	1			1									1	1	6
1	2	660	DHPRD					1		1							1	6
1	2	360	DHPRD							1							1	6
1	2	2790	DNAJC12D													1	1	6
0	2	660	MAOAD	1		1										1	1	6
9	2	1440	PTPSD													1	1	6
1	1	1260	PTPSD	1													1	6
9	2	270	PTPSD														1	6
1	2	238	PTPSD				1	1								1	1	6
1	1	91	PTPSD	1	1	1	1										1	6
0	2	3285	SRD	1												1	1	6
9	2	3030	SRD														1	6
9	2	2430	SRD	1												1	1	6
0	2	8030	AADCD	1		1				1						1	1	5
0	2	240	AADCD	1		1										1	1	5
0	2		AADCD	1													1	5
0	2	480	DATD	1												1	1	5
1	2	390	DHPRD					1									1	5
1	2	360	DHPRD	1		1				1							1	5
1	2	217	DHPRD	1	1	1		1		1							1	5
9	2	1740	PTPSD				1									1	1	5
1	1	20	PTPSD				1			1							1	5
0	2	2520	SRD	1		1	1		1							1	1	5
0	2	1277.5	THD	1												1	1	5
0	2	1095	THD	1												1	1	5
0	2	780	THD	1												1	1	5
0	2	252	THD	1												1	1	5
0	2	2160	AADCD	1		1										1	1	4
0	2	448	AADCD	1		1										1	1	4
0	2	357	AADCD	1												1	1	4
0	2	270	AADCD	1		1										1	1	4
0	2	196	AADCD							1						1	1	4
1	2	690	arGTPCHD	1	1	1	1	1								1	1	4
0	2	600	arGTPCHD					1								1	1	4
0	2	510	arGTPCHD	1												1	1	4
1	2	420	DHPRD													1	1	4
9	2	364	DHPRD	1	1	1	1			1							1	4
1	2	224	DHPRD	1	1	1		1		1						1	1	4
9	2	406	PTPSD													1	1	4
9	2	150	PTPSD														1	4
0	2	3650	SRD	1		1	1			1						1	1	4
0	2	497	SRD	1	1	1										1	1	4
0	2	10950	THD	1	1	1										1	1	4
0	2	2920	THD	1		1										1	1	4
3	2	870	THD	1													1	4
0	2	540	THD	1												1	1	4
0	2	300	THD	1		1	1									1	1	4
0	2	168	THD	1		1										1	1	4
0	2	11680	AADCD	1		1				1						1	1	3
9	2	3650	AADCD							1						1	1	3
	2	1800	AADCD	1													1	3
0	2	1710	AADCD													1	1	3
0	2	540	AADCD	1		1										1	1	3
0	2	266	AADCD	1		1											1	3
0	2	180	AADCD	1	1	1				1						1	1	3
0	2		AADCD													1	1	3
1	2	210	arGTPCHD	1	1	1	1										1	3
0	2	1470	DATD	1	1	1										1	1	3
0	2	1260	DATD	1													1	3
1	2	720	DHPRD													1	1	3
1	2	126	DHPRD	1	1	1	1			1						1	1	3
1	2	336	PTPSD	1	1	1		1								1	1	3
1	1	329	PTPSD				1	1									1	3
1	1	91	PTPSD	1						1						1	1	3
1	1	3	PTPSD													1	1	3
9	2	4380	THD	1	1	1										1	1	3
0	2	2520	THD	1												1	1	3
0	2	1440	THD	1		1										1	1	3
0	2	660	THD	1		1										1	1	3
0	2	630	THD													1	1	3
0	2	390	THD	1												1	1	3
0	2	371	THD													1	1	3
0	2	270	THD	1												1	1	3
0	2	150	THD	1												1	1	3
0	2	133	THD	1		1										1	1	3
0	2	1460	AADCD	1						1						1	1	2
0	2	1080	AADCD													1	1	2
	2	392	AADCD	1						1						1	1	2
9	2	330	AADCD														1	2
0	2	300	AADCD	1	1					1						1	1	2
	2	273	AADCD	1						1						1	1	2
0	2	180	AADCD	1						1						1	1	2
0	2	180	AADCD	1					1	1						1	1	2
1	2	180	arGTPCHD	1		1	1			1							1	2
1	1		arGTPCHD				1									1	1	2
1	1	12	DHPRD							1						1	1	2
9	2	2880	PTPSD	1		1	1			1						1	1	2
0	2	2010	SRD	1		1										1	1	2
0	2	427	SRD	1	1	1				1						1	1	2
0	2	912.5	THD	1		1	1		1							1	1	2
0	2	330	THD	1												1	1	2
0	2	240	THD	1		1										1	1	2
0	2	168	THD	1		1										1	1	2
0	2	150	THD	1					1								1	2
	2		THD	1												1	1	2
0	2	1460	AADCD	1	1					1						1	1	1
0	2	1020	AADCD							1						1	1	1
0	2	540	AADCD														1	1
0	2	510	AADCD	1	1					1						1	1	1
9	2	420	AADCD	1						1						1	1	1
0	2	300	AADCD	1	1	1										1	1	1
0	2	270	AADCD	1						1						1	1	1
0	2	150	AADCD	1						1						1	1	1
0	2	150	AADCD	1	1	1	1									1	1	1
0	2	150	AADCD	1		1										1	1	1
0	3	30	AADCD	1													1	1
0	2		AADCD														1	1
0	2	540	arGTPCHD	1	1	1										1	1	1
0	2	270	DATD														1	1
	2	1020	DHPRD	1		1	1			1						1	1	1
9	2	570	DHPRD													1	1	1
1	2	455	DHPRD				1	1		1						1	1	1
1	1	30	DHPRD	1		1	1			1						1	1	1
1	1	20	DHPRD	1		1										1	1	1
1	1	20	DHPRD	1		1										1	1	1
0	2	196	MAOAD														1	1
9	2	360	PTPSD				1			1							1	1
9	2	300	PTPSD	1	1	1	1										1	1
1	2	133	PTPSD	1	1	1	1	1								1	1	1
1	1	42	PTPSD				1									1	1	1
1	1	30	PTPSD	1	1	1	1									1	1	1
1	1	21	PTPSD														1	1
1	1	10	PTPSD													1	1	1
1	1	10	PTPSD				1			1							1	1
1	1	8	PTPSD	1	1	1	1	1								1	1	1
0	2	5110	SRD													1	1	1
0	3	3960	SRD													1	1	1
9	2	1020	THD	1	1	1										1	1	1
9	2	406	THD													1	1	1
0	2	450	arGTPCHD													1	1	0.1
0	3	20	arGTPCHD													1	1	0.1
9	2	3650	AADCD	1												1	1	0
0	2	3285	AADCD	1												1	1	0
0	2	1095	AADCD													1	1	0
0	2	546	AADCD													1	1	0
0	2	510	AADCD	1						1						1	1	0
9	2	330	AADCD	1												1	1	0
0	2	210	AADCD	1						1						1	1	0
0	2	180	AADCD	1						1						1	1	0
0	2	140	AADCD	1	1	1				1							1	0
0	2	28	AADCD	1												1	1	0
0	2		AADCD													1	1	0
0	2	360	arGTPCHD													1	1	0
1	1	14	PTPSD													1	1	0
1	1	14	PTPSD	1		1				1							1	0
1	1	7	PTPSD														1	0
1	1	6	PTPSD	1		1	1									1	1	0
9	2	9490	SRD							1						1	1	0
9	2	5110	SRD													1	1	0
	3	2490	THD													1	1	0
9	2	1890	THD	1												1	1	0
0	2	60	THD	1													1	0
0	2	2100	AADCD	1												1	1		1
0	2	1560	AADCD	1												1
9	2	308	AADCD													1
0	2	280	AADCD	1													1		1
9	2	252	AADCD		1	1										1	1		1
9	2	120	AADCD	1	1					1						1	1		1
9			AADCD	1													0
0	3	18980	adGTPCHD													1	0
0	2	13140	adGTPCHD				1									1	1		1
0	2	5110	adGTPCHD													1	0
0	2	1800	adGTPCHD				1									1	0
0	2	1590	adGTPCHD													1	0
1	2	420	arGTPCHD					1								1	9
1	1	30	arGTPCHD	1		1	1									1	0
	2	5840	DATD													1	1		1
9	2	7665	DHPRD					1
1	2	630	DHPRD
1	2	510	DHPRD	1			1			1						1	0
1	2	150	DHPRD	1	1	1	1			1						1	1		1
9	3	60	DHPRD	1		1										1	1		1
1	1	49	DHPRD													1	1		1
1	1	30	DHPRD	1		1	1			1						1	0
1	1	28	DHPRD	1												1	1		1
1	1	28	DHPRD							1						1	1		1
1	1	21	DHPRD							1							0
1	1	14	DHPRD							1						1	0
1	1	12	DHPRD	1	1	1										1	0
0	2	13140	MAOAD													1	1		1
1	1	1080	PTPSD	1		1	1									1	0
1	2	930	PTPSD	1		1										1	1		1
1	1	180	PTPSD	1	1	1	1									1	1		1
1	1	90	PTPSD	1		1	1									1	1		1
1	1	60	PTPSD	1			1									1	0
1	1	60	PTPSD	1		1	1									1	0
1	1	56	PTPSD							1						1	1		1
1	1	56	PTPSD				1									1	1		1
1	1	56	PTPSD				1									1	0
1	1	42	PTPSD	1			1									1	0
1	1	30	PTPSD	1						1						1	1		1
1	1	30	PTPSD	1		1	1									1	0
1	1	28	PTPSD	1	1	1										1	1		1
1	1	26	PTPSD													1	0
1	3	24	PTPSD											1			0
1	1	21	PTPSD	1			1			1						1
1	1	11	PTPSD				1										0
1	1	8	PTPSD				1									1	0
1	3	8	PTPSD				1			1						1
1	1	7	PTPSD				1										0
1	1	7	PTPSD	1		1	1									1	0
			PTPSD													1	1		1
			PTPSD							1							1		1
0	2	6205	SRD	1												1
0	2	210	SRD	1												1	0
9	2	14235	THD													1	1		1
9	2	6935	THD													1	1		1
9	2	690	THD													1	1		1
				1=yes	1=yes	1=yes	1=yes	1=yes	1=yes	1=yes	1=yes	1=yes	1=yes	1=yes	1=yes	1=yes	0=no, 1=yes, 9=unknown		1=unknown
9=not done 0=without findings 1=with findings - suspected diagnosis: PKU 2=with findings - suspected diagnosis: NKH 3=with findings – Other suspected diagnosis	5=Prenatal testing 1=Diagnostic work-up after pathologic newborn screening 2=Selective screeening 3=High risk family screening

## Sheet: Supplementary table 1
disease_name	prenatal_treatment	pregnancy_problems	pregnancy problems_diabetes	pregnancy problems_hypertension	pregnancy problems_hepatic	pregnancy problems_cardiac	pregnancy problems_renal	pregnancy problems_epilepsy	pregnancy problems_psychiatric	pregnancy problems_hellp	pregnancy problems_others	pregnancy problems_others_specify	pregnancy_therapy	pregnancytherapy_antiepileptics	pregnancytherapy_antihypertonic	pregnancytherapy_neuroleptics	pregnancytherapy_antidepressants	pregnancytherapy_others	pregnancytherapy_others_specify
AADCD	0	1									1	pathologic CTG, problems with cord	0
AADCD	0	0											0
AADCD	0	1									1	Headache with vormiting	1					1	Ibuprofen
AADCD	0	0											0
AADCD	0	0											0
AADCD	0	1									1	bleeding and early pregnancy	0
AADCD	0	0											0
AADCD	0	0											0
AADCD	0	0											0
AADCD	0	1	1										0
AADCD	0	1									1	Placenta insufficiency	0
AADCD	0	0											0
AADCD	0	0											0
AADCD	0	1									1	placenta- umbilical cord bleeding inadequate	0
AADCD	0	0											0
AADCD	0	0											0
AADCD	0	1									1	hypothyroidism	1					1	LEVOTIROXIN, AAS, HEPARIN
AADCD	0	0											0
AADCD	0	0											0
AADCD	0	0											0
AADCD	0	0											0
AADCD	0	1		1									2
AADCD	0	0											0
AADCD	0	0											0
AADCD	0	0											0
AADCD	0	0											0
AADCD	0	0											0
AADCD	0	1									1	placental insufficiency at 18 weeks, regular antenatal Dopplers (up to 3x/week), IOL at 33 weeks, C-section for fetal bradycardia	0
AADCD	0	1	1								1	decreased fetal movements	0
AADCD	0	1									1	oligohydramnios, maternal ovarian cyst	0
AADCD	0	0											0
AADCD	0
AADCD	0	0											0
AADCD	0	0											0
AADCD	0	0											0
AADCD	0	0											0
AADCD	2	1	1								1	varicella at 5-6 months only	2
AADCD
AADCD	0	0											0
AADCD	0	0											0
AADCD	0	1							1				1				1
AADCD	0	2											2
AADCD	0	0											0
AADCD	0	0											0
AADCD
AADCD	0	0											0
AADCD	0	1									1	mild proteinuria	0
AADCD	0	0											2
AADCD	0												0
AADCD	0	0											0
AADCD	0	0											0
AADCD	0	1									1	visual problems, imminent abort in week 12	0
AADCD	0	0											0
AADCD	0	0											0
AADCD	0	0											0
AADCD	0	0											0
adGTPCHD	0	0											0
adGTPCHD	0	0											0
adGTPCHD	0	1	1										0
adGTPCHD	0	1	1										0
adGTPCHD	0	0											0
adGTPCHD	0	1									1	threatened preterm labor	1					1	ritodrine
adGTPCHD	0	0											0
adGTPCHD	0	0											0
adGTPCHD	0	0											0
adGTPCHD	0	0											0
adGTPCHD	0	1		1									0
adGTPCHD	0	0											0
adGTPCHD	0	0
adGTPCHD	0	0											0
adGTPCHD	0	1				1					1	intermittent dystonia	0
adGTPCHD	0	1									1	pre-eclompsia	2
adGTPCHD	0	0											0
adGTPCHD	0	0											0
adGTPCHD	0	1	1								1	MTHFR mutation	1					1	glucophage, ondansetron, Lovenox
adGTPCHD	0	0											0
adGTPCHD	0	0											0
adGTPCHD	0	0											0
adGTPCHD	0	0											0
adGTPCHD	0	0											0
adGTPCHD	0	0											0
adGTPCHD	0	2											2
adGTPCHD	0	0											1					1	Trihexyphenidyl
adGTPCHD	0	1									1	dopamine responsive dystonia	0
adGTPCHD	0	0											0
adGTPCHD	0	0											0
adGTPCHD	0	1									1	Segawa disease and mysthenia gravis, history of throtoxicosis	1					1	on L-dopa and mestinon
adGTPCHD	2	1									1	History of Myasthenia Gravis, Segawa, thyrotoxicosis	1					1	on Mestinon and L-DOPA
adGTPCHD	0	0											0
adGTPCHD	0	0											0
adGTPCHD	0	0											0
adGTPCHD	0	2											2
arGTPCHD	0	0											0
arGTPCHD	0	0											0
arGTPCHD	0	1									1	stomachache	0
arGTPCHD	0	1									1	Dopa responsive dystonia, treatment with Levodopa/carbidopa (4/1): 50 mg t.i.d.	1					1	Levodopa/carbidopa (4/1): 50 mg t.i.d.
arGTPCHD	0	0											0
arGTPCHD	0	0											0
arGTPCHD	0	0											0
arGTPCHD	0	0											0
arGTPCHD	0	1									1	iron deficiency	1					1	iron
arGTPCHD	0	1									1	Iron deficiency, oligonydramnios	1					1	iron, bood transfusion
arGTPCHD	0	0											0
arGTPCHD	0	0											0
arGTPCHD	0	0											0
arGTPCHD	0	0											0
arGTPCHD	0	0											0
arGTPCHD	0	1	1	1									0
arGTPCHD	0	0											0
arGTPCHD	0	0											0
DATD	0	0											0
DATD	0	1	1										0
DATD	0	1									1	pre-eclamsia	2
DATD	0	1							1		1	Thyroid disease	1					1	unspecified thyroid medication
DATD	0	1									1	Anemia	1					1	Iron infusion
DHPRD	0	0											1					1	Vitamins
DHPRD	0	0											0
DHPRD	0	0											0
DHPRD	0	0											0
DHPRD	0	0											0
DHPRD	0	0											0
DHPRD	0	0											0
DHPRD	0	0											0
DHPRD	0	0											0
DHPRD	0	1									1	premature birth aspirations	0
DHPRD	0	0											0
DHPRD	0	0											0
DHPRD	0	0											0
DHPRD	0	0											0
DHPRD	0	0											1					1	antiaritmics
DHPRD	0	0											0
DHPRD	0	0											0
DHPRD	0	0											0
DHPRD	0	0											0
DHPRD	0	0											0
DHPRD	0	0											0
DHPRD	0	0											0
DHPRD	0	1	1										1					1	hypoglycemics
DHPRD	0	0											0
DHPRD
DHPRD	0	0											0
DHPRD	0	0											0
DHPRD	0	0											0
DHPRD	0	0											0
DHPRD	0	0											0
DHPRD	0	1	1										0
DHPRD	0	0											0
DHPRD	0	0											0
DHPRD	0	0											0
DHPRD	0	0											0
DHPRD	0	0											0
DHPRD	0	0											0
DNAJC12	0	1									1	emesis gravidarum, only few movements of child	1					1	Nikotin abusus
DNAJC12	0	0											0
DNAJC12	0	0											0
DNAJC12	0	0											0
DNAJC12	0	0											0
MAOAD	0	0											0
MAOAD	0	1	1								1	uterine myoma, vaginal Candida	0
MAOAD	0	1	1										0
MAOAD	0	0											0
PTPSD	0	1									1	Placentainsufficiency + pathological CTG	0
PTPSD	0	0											0
PTPSD	0	0											0
PTPSD	0	0											0
PTPSD	0	0											0
PTPSD	0	1	1								1	suspected preterm delivery (8 weeks of hospitalization)	1					1	Insulin, tocolytics
PTPSD	0	0											0
PTPSD	0	0											0
PTPSD	0	0											0
PTPSD	0												0
PTPSD	0
PTPSD	0	1									1	Intermittant bleeding week 11	1					1	Progesterone
PTPSD	0	2											2
PTPSD	0	2											2
PTPSD	0	0											2
PTPSD	0	0											1					1	Rantic
PTPSD	0	0											0
PTPSD	0	0											0
PTPSD	0	1									1	gestosis	0
PTPSD	0	0											0
PTPSD	0	0											0
PTPSD	0	0											1					1	antibacterial drugs
PTPSD	0	0											0
PTPSD	0	0											0
PTPSD	0	2											0
PTPSD	0	0											0
PTPSD	0	0											0
PTPSD	0	0											0
PTPSD	0	0											0
PTPSD	0	0											0
PTPSD	0	0											0
PTPSD	0	0											0
PTPSD	0	1									1	hypothyroidism	1					1	thyroxine
PTPSD	0	0											0
PTPSD	0	1									1	hypothyroidism	1					1	thyroid hormone
PTPSD	0	1	1								1	tocolytics IV 5.5-7.5 months gestation (strong contractions at 5.5 months)	1					1	insulin
PTPSD	0	0											0
PTPSD	0	0											0
PTPSD	0	0											0
PTPSD	0	1									1	hyperemesis gravidarum	0
PTPSD	2	2											2
PTPSD	0	1	1										0
PTPSD	0	0											0
PTPSD	0	0											0
PTPSD	0	0											0
PTPSD	0	1									1	pretermal birth expected	1					1	Utrogstan, dyphoston
PTPSD	0	0											0
PTPSD	0	0											0
PTPSD	0	1									1	Gestosis	1					1	magnesium
PTPSD	0	0											0
PTPSD
PTPSD
PTPSD	0	0											0
PTPSD	0	2											2
PTPSD	0	0											0
PTPSD	0	0											0
SRD	0												0
SRD	0	2											2
SRD	0	0											0
SRD	0	0											0
SRD	0	0											0
SRD	0	1									1	maternal clot required SQ heparin during pregnancy	1					1	SQ heparin
SRD	0	1									1	unknown possible clotting disorder, required heparin SQ during pregnancy	1					1	heparin SQ
SRD	0	1									1	hyperemesis	0
SRD	0	0											0
SRD	0	0											0
SRD	0	0											0
SRD	0	0											0
SRD	0	1			1								0
SRD	0	0											0
THD	0	1									1	Fetal hypokinesia	0
THD	2	2											2
THD	0	1									1	Bleedings	1					1	Unknown medication to prevent the loss of the child
THD	0	1		1									0
THD	0	1									1	polyhydramnios	0
THD	0	0											1					1	iron, vitamins
THD	0	1	1										1					1	Fraxiparin
THD	0	1									1	miscarriage risk at 6 months, she needed to rest. Oligoamnios detected.	0
THD	0	0											0
THD	0	0											0
THD	0	0											0
THD	0	0											0
THD	0	1									1	thrombophilia	1					1	Acetylsalicylic acid
THD	0	0											0
THD	0	1									1	Hashimoto thyroiditis	0
THD	0	0											0
THD	0	0											0
THD	0	0											0
THD	0	0											0
THD	0	0											0
THD	0	1									1	Mononucleosis infection (Pfeiffer).	0
THD	0	0											0
THD	0	0											0
THD	0	1									1	maternal hypothyroidism	1					1	thyroid hormones
THD	0	0											0
THD
THD	0	0											0
THD	0	0											0
THD	0	0											0
THD	0	0											0
THD	0	1									1	US showed IUGR at 39 weeks	0
THD	0	0											0
THD	0	0											0
THD	0	0											0
THD	0	0											0
THD	0	1									1	Bloody show within 3 months	1					1	Progesterone injection ?
THD	0	0											0
THD	0	0											0
THD	0	0											0
THD		1									1	impaired glucose tolerance
THD	0	0											0
THD	0	0											0
THD	0	0											0
THD	0	1		1									0
	0=no, 1= yes, 2=unknown	0=no, 1= yes, 2=unknown	1= yes	1= yes	1= yes	1= yes	1= yes	1= yes	1= yes	1= yes	1= yes		0=no, 1= yes, 2=unknown	1= yes	1= yes	1= yes	1= yes	1= yes
