# Supplementary material for: Insights into the expanding phenotypic spectrum of inherited disorders of biogenic amines
Source: Nat Commun. 2021 Sep 20;12:5529. doi: 10.1038/s41467-021-25515-5 (PMC8452745; doi:10.1038/s41467-021-25515-5)
Supplement: Supplementary file 4 — Source Data [file 41467_2021_25515_MOESM4_ESM.zip › source_data_Figure_1.xlsx]

## Sheet: A
z.bw	disease_name
-1.79727	AADCD
-1.18031	AADCD
-2.97623	THD
	THD
-0.706892	AADCD
-1.96675	AADCD
	AADCD
-0.312997	AADCD
-2.06035	AADCD
-2.01657	AADCD
-0.711371	AADCD
-1.76132	AADCD
-0.52741	AADCD
-1.60081	THD
0.685405	DATD
-0.00787657	THD
-1.61916	AADCD
-0.622492	AADCD
-0.946639	AADCD
0.0914987	AADCD
1.61921	DATD
-1.5527	THD
0.206225	AADCD
-1.03033	THD
-1.14995	AADCD
-1.98471	THD
-1.65226	AADCD
-1.00622	MAOAD
-0.242336	AADCD
-1.24052	THD
-1.90982	THD
-1.25472	MAOAD
-0.739929	MAOAD
-0.91663	AADCD
-0.806045	DATD
0.89629	AADCD
0.812712	AADCD
-1.51223	THD
0.842989	AADCD
	THD
-0.689574	THD
-1.80129	THD
-0.643935	AADCD
0.592197	THD
-0.263243	THD
	AADCD
-2.08672	AADCD
-0.583409	THD
-0.318546	THD
0.948106	THD
-1.77359	AADCD
	AADCD
-0.594588	THD
	AADCD
-0.368585	AADCD
0.768012	THD
-1.48826	AADCD
-1.2258	AADCD
-0.16396	AADCD
	THD
0.470437	THD
-0.920025	THD
	THD
-2.5773	THD
-1.171	THD
	AADCD
	THD
-0.965197	AADCD
0.625686	AADCD
-1.49626	AADCD
0.829545	MAOAD
-1.37247	THD
-3.1236	THD
-1.08482	THD
-2.58549	THD
-2.24159	THD
-2.6956	THD
-1.56379	AADCD
	AADCD
0.805695	AADCD
-0.0578103	AADCD
0.629156	AADCD
-0.478396	THD
-0.308873	THD
	THD
-3.70191	THD
-1.26168	THD
-1.49658	THD
-0.517332	AADCD
0.365684	AADCD
-0.0770004	THD
-2.07267	THD
-1.0677	AADCD
-0.546683	AADCD
-1.59153	AADCD
	AADCD
-1.42533	AADCD
-2.6956	DATD
-1.43709	THD
	THD
-1.09954	AADCD
0.805695	AADCD
	AADCD
-1.20922	AADCD
-0.696016	AADCD
	DATD
-1.35521	AADCD
-1.52124	AADCD
-1.77294	THD

## Sheet: B
z.bl	disease_name
-0.329757	AADCD
0.131356	AADCD
-2.59567	THD
0.951624	AADCD
-1.58892	AADCD
1.22831	AADCD
-1.72954	AADCD
-1.151	AADCD
-1.28223	AADCD
0.0159476	AADCD
0.4358	DATD
-1.72901	THD
-1.00275	AADCD
-1.18153	AADCD
-0.835463	AADCD
-0.760382	AADCD
1.32679	THD
1.05138	AADCD
-0.309401	THD
0.161956	AADCD
-1.513	AADCD
0.4358	AADCD
-0.863403	THD
0.00273226	AADCD
-1.62669	DATD
-1.60834	THD
0.100868	AADCD
-1.70554	THD
1.22831	AADCD
1.59009	THD
0.4358	THD
-0.430335	THD
1.59009	THD
0.531493	THD
1.51039	THD
0.817592	THD
-2.07243	THD
-0.44022	AADCD
-0.448177	AADCD
-2.12466	THD
-1.50562	THD
-2.05226	THD
-2.5279	THD
1.97816	AADCD
-0.750159	THD
1.89439	THD
-1.71681	AADCD
0.0580803	AADCD
1.51039	THD
6.28221	AADCD
-0.339477	AADCD
-1.28223	AADCD
-0.5674	THD
1.97816	AADCD

## Sheet: C
z.bhc	disease_name
-0.15912	AADCD
0.851324	AADCD
-1.75414	THD
0.272639	AADCD
4.01157	AADCD
-0.573439	AADCD
-0.312714	DATD
-0.669128	AADCD
1.16948	AADCD
0.13417	AADCD
-0.673071	AADCD
-1.03343	AADCD
-1.39378	THD
0.770331	THD
0.408	AADCD
1.91218	DATD
-1.14357	THD
0.529874	AADCD
-1.68201	THD
-0.620205	AADCD
0.509155	THD
-1.03343	THD
0.0476431	THD
-0.15912	THD
-0.695072	THD
-1.79744	THD
-0.544997	THD
-0.882875	AADCD
-1.79744	THD
-0.15912	THD
-0.566572	THD
-0.212465	AADCD
-2.47875	AADCD
-0.696966	AADCD
0.423658	THD
0.0881778	AADCD
-0.212465	AADCD

## Sheet: D
z.bw	disease_name
-1.82139	PTPSD
-2.42057	PTPSD
-2.33699	PTPSD
-1.71243	PTPSD
-2.8873	PTPSD
-0.91691	adGTPCHD
-1.34009	PTPSD
-0.275123	PTPSD
-0.0918587	DHPRD
-2.6956	SRD
-1.14123	PTPSD
-0.569891	arGTPCHD
-1.03563	DHPRD
-1.82738	PTPSD
-1.72405	PTPSD
-1.79727	SRD
-0.411732	DHPRD
-1.20225	PTPSD
-2.29006	PTPSD
0.384722	arGTPCHD
0.481666	arGTPCHD
0.395499	DHPRD
-0.737215	PTPSD
0.261311	DHPRD
-1.23035	adGTPCHD
-0.370417	adGTPCHD
-0.00787657	adGTPCHD
-1.18652	adGTPCHD
-2.1978	adGTPCHD
0.706025	adGTPCHD
-0.621453	adGTPCHD
-0.543347	adGTPCHD
-0.836774	adGTPCHD
-2.54423	arGTPCHD
-0.388212	DHPRD
0.417035	PTPSD
-1.93053	SRD
-3.11807	PTPSD
-1.26168	PTPSD
-2.91186	PTPSD
0.609331	adGTPCHD
0.706025	adGTPCHD
-0.351271	PTPSD
0.211502	adGTPCHD
1.29897	adGTPCHD
-2.28892	arGTPCHD
-0.421876	PTPSD
-0.995825	arGTPCHD
-0.465823	DHPRD
-1.64092	DHPRD
-0.804831	DHPRD
-0.800719	adGTPCHD
-0.724996	DHPRD
-1.02863	arGTPCHD
-2.49088	PTPSD
-0.600234	adGTPCHD
-1.83522	PTPSD
-1.3901	arGTPCHD
-0.351271	arGTPCHD
-0.326286	adGTPCHD
-1.21664	DHPRD
0.759828	adGTPCHD
-0.447415	PTPSD
3.2667	DHPRD
-0.872029	PTPSD
0.145829	arGTPCHD
-0.0504567	PTPSD
-2.28355	arGTPCHD
-0.488057	SRD
0.244315	DHPRD
-0.0504567	PTPSD
-0.586806	PTPSD
-2.29394	PTPSD
-1.34618	DHPRD
0.205632	adGTPCHD
-1.56922	PTPSD
0.50753	adGTPCHD
-2.18111	DHPRD
-2.33691	DHPRD
-2.54109	PTPSD
-2.43739	PTPSD
-1.9902	adGTPCHD
-1.63318	PTPSD
-0.614321	SRD
-0.14696	adGTPCHD
-1.47292	DHPRD
-0.621453	adGTPCHD
-1.171	PTPSD
-0.475293	SRD
-1.02863	SRD
0.184959	adGTPCHD
-0.0157747	adGTPCHD
-4.43563	PTPSD
-1.24526	PTPSD
-0.761767	PTPSD
-1.9297	PTPSD
-1.80286	PTPSD
-2.47678	PTPSD
-1.22162	DHPRD
-2.80953	DHPRD
-1.82594	PTPSD
-0.312997	SRD
-1.09954	DHPRD
0.423272	DHPRD
-2.40796	DHPRD
-0.988461	DHPRD
0.921951	DHPRD
-2.93239	arGTPCHD
-0.141639	DHPRD
-0.690376	PTPSD
-1.03549	PTPSD
-0.991242	SRD
-3.69276	PTPSD
-1.25472	DHPRD
0.562858	SRD
-1.71813	PTPSD
-0.389065	PTPSD
0.922586	arGTPCHD
1.06223	adGTPCHD
-1.2856	adGTPCHD
-1.22311	PTPSD
0.145197	arGTPCHD
-0.312997	DHPRD
-0.370768	DHPRD
0.259455	DHPRD
0.303121	arGTPCHD

## Sheet: E
z.bl	disease_name
-0.846282	PTPSD
-2.12466	PTPSD
-0.867298	PTPSD
-1.28223	PTPSD
-2.07	PTPSD
-0.725477	adGTPCHD
0.0915194	PTPSD
0.630102	PTPSD
-0.119313	DHPRD
-2.5279	SRD
-0.27487	PTPSD
3.08986	arGTPCHD
0.504852	DHPRD
-0.648006	PTPSD
-1.59208	PTPSD
-1.19101	SRD
0.504852	DHPRD
-0.867298	PTPSD
0.131356	arGTPCHD
0.100868	DHPRD
-0.213802	PTPSD
0.0915194	DHPRD
-1.28223	adGTPCHD
-1.17608	adGTPCHD
0.390064	adGTPCHD
0.175737	adGTPCHD
-2.0773	arGTPCHD
-1.18153	DHPRD
0.962118	PTPSD
-2.16261	SRD
0.962118	PTPSD
-1.19092	PTPSD
-3.38202	PTPSD
0.809185	adGTPCHD
0.933318	adGTPCHD
0.390064	PTPSD
0.227492	arGTPCHD
-0.448177	DHPRD
-0.784689	DHPRD
0.531493	DHPRD
-0.32938	adGTPCHD
0.161956	DHPRD
-0.27487	arGTPCHD
-0.430335	PTPSD
1.30193	adGTPCHD
0.219266	PTPSD
-0.725477	arGTPCHD
-0.309401	PTPSD
-1.62669	arGTPCHD
-0.42025	SRD
-0.309401	PTPSD
-1.62669	PTPSD
-1.28223	PTPSD
-0.27487	DHPRD
0.226581	adGTPCHD
-1.151	PTPSD
-0.388691	adGTPCHD
-1.151	DHPRD
-2.07243	DHPRD
-1.65841	PTPSD
-1.37024	PTPSD
-2.84594	adGTPCHD
0.0580803	adGTPCHD
-0.835463	PTPSD
0.00273226	SRD
-0.27487	SRD
-0.448177	PTPSD
-1.11102	PTPSD
-2.06447	PTPSD
-2.75334	PTPSD
-0.946835	PTPSD
-0.448177	SRD
0.133344	DHPRD
1.07695	DHPRD
-1.2437	arGTPCHD
-0.329757	PTPSD
0.809185	PTPSD
-2.87659	PTPSD
-0.725477	DHPRD
0.809185	PTPSD
3.32998	adGTPCHD
-0.388691	adGTPCHD

## Sheet: F
z.bhc	disease_name
-2.03595	PTPSD
-2.23763	PTPSD
-1.29223	PTPSD
-0.566572	adGTPCHD
0.244549	PTPSD
0.048453	DHPRD
-0.212465	PTPSD
1.25727	arGTPCHD
-1.8708	DHPRD
-1.66205	PTPSD
-1.1177	PTPSD
-1.53711	SRD
-0.620205	PTPSD
0.851324	arGTPCHD
-0.15912	DHPRD
-1.03343	PTPSD
-0.696966	adGTPCHD
-0.92068	adGTPCHD
0.795536	adGTPCHD
-0.669128	DHPRD
-0.15912	PTPSD
-1.75414	SRD
-0.848114	PTPSD
0.153164	PTPSD
-3.09775	PTPSD
0.795536	adGTPCHD
-1.29223	arGTPCHD
0.0876653	DHPRD
-1.44089	DHPRD
0.529874	DHPRD
0.585111	adGTPCHD
0.13417	DHPRD
-0.212465	arGTPCHD
-0.312714	PTPSD
0.495751	arGTPCHD
0.153164	PTPSD
-1.6289	arGTPCHD
0.86626	SRD
-0.696966	DHPRD
0.153164	PTPSD
-2.01103	PTPSD
0.403507	adGTPCHD
-1.29223	DHPRD
-2.2904	DHPRD
-0.882875	PTPSD
-2.03595	PTPSD
0.0366824	adGTPCHD
-0.696966	PTPSD
-0.312714	SRD
-0.212465	SRD
-1.32808	PTPSD
-0.929258	PTPSD
-0.882875	PTPSD
-4.86743	PTPSD
-0.691018	PTPSD
-0.695072	DHPRD
1.91218	DHPRD
-0.214041	DHPRD
0.423658	arGTPCHD
0.529874	PTPSD
-0.26627	PTPSD
-3.31893	PTPSD
-0.212465	DHPRD
1.14947	PTPSD
