# Supplementary material for: Insights into the expanding phenotypic spectrum of inherited disorders of biogenic amines
Source: Nat Commun. 2021 Sep 20;12:5529. doi: 10.1038/s41467-021-25515-5 (PMC8452745; doi:10.1038/s41467-021-25515-5)
Supplement: Supplementary file 4 — Source Data [file 41467_2021_25515_MOESM4_ESM.zip › source_data_Figure_2.xlsx]

## Sheet: A
microcephaly_init	dyskinesia_init	hypoglycaemic_init	encephalopathy_init	epileptic_general_init	sleep_init	thermoregulation_init	okulogyric_init	dystonia_init	muscular_legs_init	muscular_arms_init	muscular_trunk_init	develop_delay_init
No	No	No	No	No	No	No	No	No	Yes	Yes	Yes	No
No	No	No	No	No	No	No	No	No	Yes	No	Yes	Yes
No	No	No	No	No	No	No	No	No	No	No	Yes	No
No	No	No	No	No	No	No	Yes	Yes	No	No	No	No
No	No	No	No	No	No	No	Yes	No	No	No	No	No
No	No	No	No	No	No	Yes	Yes	No	No	No	Yes	No
No	No	No	No	No	No	No	No	No	No	No	Yes	No
No	No	No	No	No	No	No	No	No	No	No	No	No
No	No	No	No	No	Yes	Yes	No	No	Yes	Yes	Yes	Yes
No	No	No	No	No	Yes	No	No	No	No	No	No	No
No	No	No	No	No	No	No	No	No	No	No	No	No
No	No	No	No	No	No	No	No	No	No	No	No	No
No	No	No	Yes	No	No	No	No	No	No	No	No	No
No	No	No	No	No	No	No	No	No	Yes	Yes	Yes	No
No	No	No	No	No	No	No	No	Yes	No	No	No	No
No	No	No	No	No	No	No	No	No	No	No	No	No
No	No	No	No	No	No	Yes	No	No	No	No	No	No
No	No	Yes	No	No	No	No	No	No	No	No	No	No
No	No	No	No	No	No	No	No	No	No	No	No	No
No	No	No	No	No	No	No	No	Yes	No	No	No	No
Yes	No	No	No	No	No	No	No	No	No	No	No	No
No	No	No	No	No	No	No	No	No	No	No	No	Yes
No	No	No	No	No	No	No	No	No	No	No	No	Yes
No	No	No	No	No	No	No	No	No	No	No	No	Yes
No	No	No	No	No	Yes	Yes	Yes	No	No	No	No	No
No	No	No	No	No	No	No	No	No	Yes	Yes	Yes	Yes
No	No	No	No	No	No	No	No	No	No	No	Yes	Yes
No	No	No	Yes	Yes	No	No	No	No	No	No	No	No
No	No	No	No	No	No	Yes	Yes	No	Yes	No	Yes	Yes
No	No	No	No	No	No	No	No	No	Yes	Yes	Yes	Yes
No	No	No	No	No	No	No	No	No	No	No	No	Yes
No	No	No	No	No	No	No	No	No	No	No	No	Yes
No	No	No	No	No	No	No	No	No	No	No	No	Yes
No	No	No	No	No	No	No	No	No	No	No	Yes	Yes
No	No	No	No	No	No	No	No	No	No	No	No	No
No	No	No	No	No	No	No	No	No	No	No	No	Yes
No	No	No	No	No	No	No	Yes	No	No	No	No	Yes
No	No	No	No	No	No	No	No	No	Yes	Yes	Yes	Yes
No	No	No	No	No	No	No	No	No	No	No	No	Yes
No	No	No	No	No	No	No	No	No	No	No	No	Yes
No	No	No	No	No	No	No	No	No	Yes	No	No	No
No	No	No	No	No	No	Yes	Yes	Yes	Yes	Yes	No	No
No	No	No	No	No	No	No	No	No	No	No	No	Yes
No	No	No	No	No	No	No	No	No	No	No	No	No
No	No	No	No	No	No	No	Yes	No	Yes	Yes	Yes	Yes
No	No	No	No	No	No	No	No	Yes	No	No	No	No
No	No	No	No	No	No	No	Yes	No	Yes	Yes	Yes	No
No	No	No	No	No	No	No	Yes	No	Yes	Yes	Yes	Yes
No	No	No	No	No	No	No	Yes	Yes	Yes	Yes	Yes	No
No	No	No	No	No	No	No	No	No	No	No	No	No
No	No	No	No	No	No	No	No	No	No	No	No	Yes
No	No	No	No	No	No	No	No	No	No	No	Yes	No
No	No	No	No	No	No	No	No	No	No	No	No	No
No	No	No	No	No	Yes	No	Yes	No	Yes	Yes	Yes	Yes
No	No	No	No	No	Yes	No	Yes	No	Yes	Yes	Yes	Yes
No	No	No	No	No	No	No	No	No	No	No	No	No
No	No	No	No	No	No	No	No	No	No	No	No	Yes
No	No	No	No	No	No	No	No	No	Yes	Yes	Yes	Yes
No	No	No	No	No	No	Yes	Yes	No	Yes	Yes	Yes	No
No	No	No	No	No	No	No	Yes	Yes	Yes	Yes	Yes	No
No	No	No	No	No	No	No	No	Yes	No	No	Yes	No
No	No	No	No	No	No	No	No	No	No	No	Yes	No
No	No	No	No	No	No	No	No	No	Yes	Yes	Yes	Yes
No	No	No	No	No	No	No	No	No	No	No	No	No
No	No	No	No	No	No	No	No	No	No	No	No	No
No	No	No	No	No	No	No	No	No	No	No	No	No
No	No	No	No	No	No	No	No	No	No	No	No	No
Yes	No	No	Yes	No	No	Yes	Yes	Yes	Yes	Yes	Yes	Yes
No	No	No	No	No	No	No	Yes	Yes	No	No	No	No
No	No	Yes	Yes	No	No	No	Yes	No	Yes	Yes	Yes	Yes
No	No	No	No	No	Yes	No	No	No	No	No	No	No
No	Yes	No	No	No	No	No	No	No	No	No	No	No
No	No	No	No	No	No	No	No	No	No	No	No	Yes
No	No	No	No	No	No	No	No	No	No	No	No	No
No	No	No	No	No	No	No	No	No	No	No	No	Yes
No	No	No	No	No	No	No	No	No	Yes	Yes	Yes	Yes
No	No	No	No	Yes	No	No	No	No	Yes	Yes	Yes	Yes
No	No	No	No	No	No	No	No	No	No	Yes	No	No
No	No	No	No	No	No	No	Yes	No	No	No	No	Yes
No	No	No	No	No	No	No	No	No	No	No	No	No
No	No	No	No	No	No	Yes	No	No	No	No	No	No
No	No	No	No	Yes	No	No	No	No	No	No	No	No
No	No	No	No	No	No	No	No	No	No	No	No	Yes
No	No	No	No	Yes	No	No	No	No	No	No	No	No
No	No	No	No	No	No	No	No	No	No	No	No	No
No	No	No	No	No	No	No	No	No	No	No	No	No
No	No	No	No	No	No	No	Yes	No	No	No	No	Yes
No	No	No	No	No	No	No	No	No	No	No	No	No
No	No	No	No	No	No	No	No	No	No	No	No	No
No	Yes	No	No	No	No	No	Yes	Yes	No	No	No	No
No	No	No	No	No	No	No	No	Yes	No	No	Yes	Yes
Yes	No	No	Yes	Yes	No	No	No	No	Yes	Yes	Yes	Yes
No	No	No	Yes	No	No	No	Yes	No	No	No	No	Yes
No	No	No	No	No	Yes	No	No	No	No	No	No	No
No	No	No	No	No	Yes	No	Yes	Yes	No	No	No	No
No	No	No	No	No	No	No	No	No	No	No	No	No
No	No	No	No	No	No	No	No	No	No	No	Yes	No
No	No	No	No	No	No	No	No	No	No	No	No	No
Yes	No	No	No	No	No	No	No	Yes	Yes	Yes	Yes	Yes
No	Yes	No	No	No	No	No	No	Yes	Yes	Yes	No	No
No	No	No	No	No	No	No	Yes	Yes	Yes	Yes	Yes	No
No	No	No	No	No	No	No	Yes	No	No	No	No	Yes
No	No	No	No	No	Yes	Yes	Yes	No	No	No	No	No
No	No	No	No	No	No	No	Yes	No	No	No	No	No
No	No	No	No	No	No	Yes	No	No	No	No	No	Yes
No	No	No	No	No	No	No	No	No	No	No	No	Yes
No	No	No	No	No	No	No	Yes	No	No	No	No	Yes
No	No	Yes	No	No	No	Yes	Yes	Yes	Yes	Yes	Yes	Yes
No	No	No	No	No	No	No	No	Yes	No	No	No	No

## Sheet: B
microcephaly_init	dyskinesia_init	hypoglycaemic_init	encephalopathy_init	epileptic_general_init	sleep_init	thermoregulation_init	okulogyric_init	dystonia_init	muscular_legs_init	muscular_arms_init	muscular_trunk_init	develop_delay_init
No	No	No	No	No	No	No	No	No	No	No	Yes	No
No	No	Yes	No	No	No	No	No	No	No	No	No	No
No	No	No	No	No	No	No	No	No	Yes	Yes	Yes	No
No	No	No	No	No	No	No	No	No	No	No	No	No
No	No	No	No	No	Yes	No	No	No	No	No	Yes	Yes
Yes	No	No	No	No	No	No	No	No	No	No	No	No
No	No	No	No	No	No	No	No	No	No	No	No	No
No	No	No	No	No	No	No	No	No	Yes	Yes	Yes	No
No	No	No	No	No	No	No	No	No	No	No	No	Yes
No	No	No	No	No	No	No	No	No	No	No	No	No
Yes	No	No	No	No	No	No	No	No	No	No	Yes	Yes
No	No	No	No	Yes	No	No	No	No	No	No	No	Yes
No	No	No	No	No	No	No	No	No	Yes	Yes	Yes	Yes
No	No	No	No	No	No	No	No	No	No	No	No	No
No	No	No	No	No	No	No	No	No	No	No	No	Yes
No	No	No	No	No	No	No	No	No	No	No	No	No
No	No	No	No	No	No	No	No	No	No	No	No	No
No	No	No	No	No	No	No	No	No	No	No	No	No
No	No	No	No	No	No	No	No	No	No	No	Yes	No
No	No	No	No	No	No	No	No	No	No	No	No	No
No	No	No	No	No	No	No	No	No	No	No	No	No
No	No	No	No	No	No	No	No	No	Yes	Yes	Yes	No
No	No	No	No	No	No	No	No	No	Yes	Yes	Yes	No
No	No	No	No	No	No	No	No	No	Yes	Yes	Yes	Yes
No	No	No	No	No	No	No	No	No	No	No	Yes	No
No	No	No	No	No	No	No	No	Yes	Yes	Yes	Yes	No
No	No	No	No	No	No	No	No	No	No	No	No	No
No	No	No	No	No	No	No	No	No	Yes	Yes	Yes	Yes
No	No	No	No	No	No	No	No	No	Yes	No	No	No
No	No	No	No	No	No	No	No	Yes	No	No	No	No
No	No	No	No	No	No	No	No	Yes	No	No	No	No
No	No	No	No	No	No	No	No	No	No	No	No	No
No	No	No	No	No	No	No	No	Yes	Yes	No	No	No
No	No	No	No	No	No	No	No	Yes	No	No	No	No
No	No	No	No	No	No	No	No	Yes	No	No	No	No
No	No	No	No	No	No	No	No	Yes	No	No	No	No
No	No	No	No	No	No	No	No	Yes	No	No	No	No
No	No	No	No	No	No	No	No	Yes	No	No	No	Yes
No	No	No	No	No	No	No	No	No	No	No	No	No
No	Yes	No	No	No	No	No	No	No	No	No	No	No
No	No	No	No	No	No	No	No	No	No	No	No	No
No	No	No	No	No	No	No	No	No	No	No	No	No
Yes	No	No	No	No	No	No	No	No	No	No	No	Yes
No	No	No	No	No	No	No	No	No	No	No	No	Yes
No	No	No	No	No	No	No	No	No	No	No	No	Yes
No	No	No	No	No	No	No	No	No	No	No	No	Yes
No	No	No	No	No	No	No	No	Yes	No	No	No	No
No	No	No	No	No	No	No	No	No	No	No	No	No
No	No	No	No	No	No	No	No	No	No	No	No	No
No	No	No	No	No	No	No	No	No	No	No	No	No
No	No	No	No	No	No	No	No	No	No	No	No	No
No	No	No	No	No	No	No	No	Yes	No	No	No	No
No	No	No	No	No	No	No	No	No	No	No	No	No
No	No	No	No	No	No	No	No	No	No	No	No	No
No	No	No	No	No	No	No	No	No	No	No	No	No
No	No	No	No	No	No	No	Yes	No	No	No	No	No
No	No	No	No	No	No	No	No	No	No	No	No	Yes
No	No	No	No	No	No	No	No	No	No	No	No	No
No	No	No	No	No	No	No	No	No	No	No	No	No
No	Yes	No	No	No	Yes	No	No	No	No	No	No	No
No	No	No	No	No	No	No	No	No	Yes	Yes	No	Yes
No	No	No	No	No	No	No	No	Yes	No	No	No	No
No	No	No	No	No	No	No	No	No	No	No	No	Yes
No	No	No	No	No	No	No	No	No	No	No	No	No
No	No	No	No	No	No	No	No	No	No	No	No	No
No	No	No	No	No	No	No	No	No	No	No	No	No
No	No	No	No	No	No	No	No	Yes	No	No	No	No
No	No	No	No	No	No	No	No	Yes	No	No	No	No
No	No	No	No	No	No	No	No	No	Yes	Yes	Yes	No
No	No	No	No	No	No	No	No	Yes	Yes	No	No	No
No	No	No	No	No	No	No	No	No	No	No	No	No
No	No	No	No	No	No	No	No	Yes	No	No	No	No
No	No	No	No	No	No	No	No	No	No	No	No	No
No	No	No	No	No	No	No	No	No	No	No	No	Yes
No	No	No	No	No	No	No	No	No	No	No	No	No
No	No	No	No	No	No	No	No	No	No	No	No	No
No	No	No	No	No	No	No	No	No	No	No	No	Yes
No	No	No	No	Yes	No	No	No	No	No	No	No	No
No	No	No	No	No	No	No	No	No	No	No	No	No
No	No	No	No	No	No	No	No	No	No	No	No	No
No	No	No	No	No	No	No	No	No	No	No	No	No
No	No	No	No	No	No	No	No	No	No	No	No	No
No	No	No	No	No	No	No	No	No	No	No	No	Yes
No	No	Yes	No	No	No	No	No	No	Yes	Yes	Yes	No
No	No	No	No	No	No	No	No	No	No	No	No	No
No	No	No	No	Yes	No	No	No	No	Yes	Yes	Yes	No
No	No	No	No	No	No	No	No	No	No	No	No	No
No	No	No	No	No	No	No	No	No	No	No	No	No
No	No	No	No	No	No	No	No	Yes	Yes	Yes	No	No
No	No	No	No	No	No	No	No	No	No	No	No	No
No	No	No	No	No	No	No	No	No	No	No	No	Yes
No	No	No	No	No	No	No	No	No	No	No	No	No
Yes	No	No	No	No	No	No	No	No	No	No	No	No
Yes	No	No	No	No	No	No	No	No	No	No	No	No
No	No	No	No	No	No	No	Yes	Yes	No	No	No	No
No	No	No	No	No	No	No	No	No	No	No	No	No
No	No	Yes	Yes	No	Yes	No	Yes	Yes	No	No	Yes	Yes
No	No	No	No	No	Yes	No	Yes	No	Yes	Yes	Yes	No
No	No	No	No	No	Yes	No	No	No	No	No	Yes	No
No	No	No	No	No	No	No	No	Yes	No	No	No	No
No	No	No	No	No	No	No	No	No	Yes	Yes	Yes	No
No	No	No	No	No	No	No	No	No	No	No	No	No
No	No	No	No	No	No	No	No	No	No	No	No	No
No	No	No	No	No	No	No	No	Yes	No	No	No	Yes
No	No	No	No	No	No	No	No	No	No	No	No	No
No	No	No	No	No	No	No	No	No	No	No	No	No
No	No	No	No	No	No	No	No	Yes	No	No	No	No
No	No	No	No	No	No	No	No	No	No	No	No	Yes
No	No	No	No	No	No	No	Yes	No	No	No	No	Yes
No	No	No	No	No	No	No	No	No	No	No	No	Yes
No	No	No	No	No	No	No	No	Yes	No	No	No	No
No	No	No	No	No	No	No	No	Yes	No	No	No	No
No	No	No	No	No	No	No	No	No	No	No	No	Yes
No	No	No	No	No	No	No	No	No	No	No	No	Yes
No	No	No	No	No	No	No	No	Yes	Yes	Yes	No	No
No	No	No	No	No	No	No	No	No	No	No	No	No
No	No	No	No	No	No	No	No	No	No	No	No	No
No	No	No	No	No	No	No	No	No	No	No	No	No
No	No	No	No	No	No	No	No	No	No	No	No	No
No	No	No	No	No	No	No	No	No	No	No	No	No
No	No	No	No	No	No	No	No	No	No	No	No	No
No	No	No	No	No	No	No	No	No	No	No	No	No
No	No	No	No	No	No	No	No	No	No	No	No	No
No	No	No	No	Yes	No	No	No	No	No	No	Yes	Yes
No	No	No	No	No	No	No	No	No	No	No	No	No
No	No	No	No	No	No	No	No	Yes	Yes	No	No	No
No	No	No	No	No	No	No	No	Yes	No	No	No	No
No	No	No	No	No	No	No	No	No	No	No	Yes	No
No	No	No	No	No	No	No	Yes	No	No	No	No	No
No	No	No	No	Yes	No	No	No	No	No	No	No	No
No	No	No	No	No	No	No	No	No	No	No	Yes	No
No	No	No	No	No	No	No	No	Yes	No	No	No	No
No	No	No	No	No	No	No	Yes	No	No	No	No	No
No	No	No	No	No	No	No	No	No	No	Yes	No	No
No	No	No	No	No	No	No	No	No	No	No	Yes	No
No	No	No	No	No	No	No	No	No	No	Yes	No	No
No	No	No	No	No	No	No	No	No	No	No	Yes	No
No	No	No	No	No	No	No	No	No	No	No	Yes	No
No	No	No	No	No	No	No	No	Yes	No	No	No	No
No	No	No	No	No	No	No	Yes	No	No	No	No	No
No	No	No	No	No	No	No	No	No	No	No	Yes	No
No	No	No	No	No	No	No	No	No	No	No	Yes	Yes
No	No	No	No	No	No	No	No	Yes	No	No	Yes	No
No	No	No	No	No	No	No	No	Yes	No	No	No	No
No	No	No	No	No	No	No	No	Yes	No	No	No	No
No	No	No	No	No	No	No	No	No	No	No	No	No
No	No	No	No	No	No	No	No	No	No	No	No	No
No	No	No	No	No	No	No	No	No	No	No	No	No
No	No	No	No	No	No	No	No	Yes	Yes	Yes	Yes	No
No	No	No	No	No	No	No	No	Yes	No	No	No	No
No	No	No	No	No	No	No	No	No	No	No	No	No
No	No	No	Yes	Yes	No	No	No	No	Yes	Yes	No	Yes
No	No	No	No	No	No	No	No	No	No	No	No	No
No	No	No	No	No	No	No	No	No	No	No	No	No
No	No	No	No	No	No	No	No	No	No	No	No	Yes
No	No	No	No	No	No	No	No	No	No	No	No	No
No	No	No	No	No	No	No	No	No	No	No	No	No
No	No	No	No	No	No	No	No	No	No	No	No	Yes
No	No	No	No	Yes	No	No	No	No	No	No	No	No
No	No	No	No	No	No	No	No	No	No	No	No	Yes
No	No	No	No	No	No	No	No	Yes	No	No	Yes	No
