# Supplementary material for: Insights into the expanding phenotypic spectrum of inherited disorders of biogenic amines
Source: Nat Commun. 2021 Sep 20;12:5529. doi: 10.1038/s41467-021-25515-5 (PMC8452745; doi:10.1038/s41467-021-25515-5)
Supplement: Supplementary file 4 — Source Data [file 41467_2021_25515_MOESM4_ESM.zip › source_data_Figure_3.xlsx]

## Sheet: AADCD
AgeGroup	microcephaly_init	dyskinesia_init	hypoglycaemic_init	encephalopathy_init	epileptic_general_init	sleep_init	thermoregulation_init	okulogyric_init	dystonia_init	muscular_legs_init	muscular_arms_init	muscular_trunk_init	develop_delay_init
infancy	No	No	No	No	No	No	No	No	No	Yes	Yes	Yes	No
infancy	No	No	No	No	No	No	No	Yes	No	No	No	No	No
infancy	No	No	No	No	No	No	Yes	Yes	No	No	No	Yes	No
infancy	No	No	No	No	No	No	No	No	No	No	No	No	No
infancy	No	No	No	No	No	Yes	Yes	No	No	Yes	Yes	Yes	Yes
infancy	No	No	No	No	No	Yes	No	No	No	No	No	No	No
infancy	No	No	No	No	No	No	No	No	No	No	No	No	No
infancy	No	No	No	No	No	No	No	No	No	No	No	No	No
infancy	No	No	No	Yes	No	No	No	No	No	No	No	No	No
neonatal	No	No	No	No	No	No	Yes	No	No	No	No	No	No
neonatal	No	No	Yes	No	No	No	No	No	No	No	No	No	No
infancy	No	No	No	No	No	No	No	No	No	No	No	No	No
infancy	No	No	No	No	No	No	No	No	No	No	No	No	Yes
neonatal	No	No	No	No	No	Yes	Yes	Yes	No	No	No	No	No
infancy	No	No	No	No	No	No	No	No	No	No	No	Yes	Yes
infancy	No	No	No	No	No	No	Yes	Yes	No	Yes	No	Yes	Yes
neonatal	No	No	No	No	No	No	No	No	No	No	No	Yes	Yes
infancy	No	No	No	No	No	No	No	No	No	No	No	No	Yes
infancy	No	No	No	No	No	No	No	Yes	No	No	No	No	Yes
infancy	No	No	No	No	No	No	No	No	No	No	No	No	Yes
infancy	No	No	No	No	No	No	No	No	No	No	No	No	Yes
infancy	No	No	No	No	No	No	No	No	Yes	No	No	No	No
infancy	No	No	No	No	No	No	No	Yes	No	Yes	Yes	Yes	No
infancy	No	No	No	No	No	No	No	No	No	No	No	No	Yes
infancy	No	No	No	No	No	No	No	No	No	No	No	Yes	No
infancy	No	No	No	No	No	Yes	No	Yes	No	Yes	Yes	Yes	Yes
infancy	No	No	No	No	No	Yes	No	Yes	No	Yes	Yes	Yes	Yes
infancy	No	No	No	No	No	No	No	No	No	No	No	No	Yes
infancy	No	No	No	No	No	No	No	No	No	Yes	Yes	Yes	Yes
neonatal	No	No	No	No	No	No	Yes	Yes	No	Yes	Yes	Yes	No
neonatal	Yes	No	No	Yes	No	No	Yes	Yes	Yes	Yes	Yes	Yes	Yes
infancy	No	No	No	No	No	No	No	Yes	Yes	No	No	No	No
neonatal	No	No	Yes	Yes	No	No	No	Yes	No	Yes	Yes	Yes	Yes
infancy	No	No	No	No	No	No	No	No	No	No	Yes	No	No
infancy	No	No	No	No	No	No	No	No	No	No	No	No	No
neonatal	No	No	No	No	No	No	Yes	No	No	No	No	No	No
infancy	No	No	No	No	Yes	No	No	No	No	No	No	No	No
infancy	No	Yes	No	No	No	No	No	Yes	Yes	No	No	No	No
infancy	No	No	No	Yes	No	No	No	Yes	No	No	No	No	Yes
infancy	No	No	No	No	No	Yes	No	No	No	No	No	No	No
infancy	No	No	No	No	No	Yes	No	Yes	Yes	No	No	No	No
neonatal	No	No	No	No	No	No	No	No	No	No	No	Yes	No
neonatal	No	No	No	No	No	No	No	Yes	Yes	Yes	Yes	Yes	No
infancy	No	No	No	No	No	No	No	Yes	No	No	No	No	Yes
neonatal	No	No	No	No	No	Yes	Yes	Yes	No	No	No	No	No
infancy	No	No	No	No	No	No	No	Yes	No	No	No	No	No
infancy	No	No	No	No	No	No	Yes	No	No	No	No	No	Yes
infancy	No	No	No	No	No	No	No	Yes	No	No	No	No	Yes
neonatal	No	No	Yes	No	No	No	Yes	Yes	Yes	Yes	Yes	Yes	Yes

## Sheet: THD
AgeGroup	microcephaly_init	dyskinesia_init	hypoglycaemic_init	encephalopathy_init	epileptic_general_init	sleep_init	thermoregulation_init	okulogyric_init	dystonia_init	muscular_legs_init	muscular_arms_init	muscular_trunk_init	develop_delay_init
infancy	No	No	No	No	No	No	No	No	No	No	No	Yes	No
infancy	No	No	No	No	No	No	No	Yes	Yes	No	No	No	No
infancy	No	No	No	No	No	No	No	No	No	Yes	Yes	Yes	No
infancy	No	No	No	No	No	No	No	No	No	No	No	No	No
infancy	No	No	No	No	No	No	No	No	No	No	No	No	Yes
infancy	No	No	No	No	No	No	No	No	No	No	No	No	Yes
infancy	No	No	No	No	No	No	No	No	No	Yes	Yes	Yes	Yes
infancy	No	No	No	No	No	No	No	No	No	Yes	Yes	Yes	Yes
infancy	No	No	No	No	No	No	No	No	No	No	No	No	Yes
infancy	No	No	No	No	No	No	No	No	No	Yes	Yes	Yes	Yes
infancy	No	No	No	No	No	No	No	No	No	No	No	No	Yes
infancy	No	No	No	No	No	No	No	No	No	Yes	No	No	No
infancy	No	No	No	No	No	No	Yes	Yes	Yes	Yes	Yes	No	No
infancy	No	No	No	No	No	No	No	No	No	No	No	No	No
infancy	No	No	No	No	No	No	No	Yes	No	Yes	Yes	Yes	Yes
infancy	No	No	No	No	No	No	No	Yes	No	Yes	Yes	Yes	Yes
infancy	No	No	No	No	No	No	No	Yes	Yes	Yes	Yes	Yes	No
infancy	No	No	No	No	No	No	No	No	No	No	No	No	No
infancy	No	No	No	No	No	No	No	No	No	No	No	No	No
infancy	No	No	No	No	No	No	No	No	No	No	No	No	No
infancy	No	No	No	No	No	No	No	Yes	Yes	Yes	Yes	Yes	No
infancy	No	No	No	No	No	No	No	No	Yes	No	No	Yes	No
infancy	No	No	No	No	No	No	No	No	No	No	No	Yes	No
infancy	No	No	No	No	No	No	No	No	No	Yes	Yes	Yes	Yes
infancy	No	No	No	No	No	No	No	No	No	No	No	No	No
infancy	No	No	No	No	No	No	No	No	No	No	No	No	No
neonatal	No	No	No	No	No	No	No	No	No	No	No	No	No
infancy	No	Yes	No	No	No	No	No	No	No	No	No	No	No
neonatal	No	No	No	No	No	No	No	No	No	No	No	No	Yes
childhood	No	No	No	No	No	No	No	No	No	No	No	No	No
infancy	No	No	No	No	No	No	No	No	No	No	No	No	Yes
infancy	No	No	No	No	No	No	No	No	No	Yes	Yes	Yes	Yes
infancy	No	No	No	No	Yes	No	No	No	No	Yes	Yes	Yes	Yes
infancy	No	No	No	No	No	No	No	No	No	No	No	No	Yes
infancy	No	No	No	No	Yes	No	No	No	No	No	No	No	No
neonatal	No	No	No	No	No	No	No	Yes	No	No	No	No	Yes
infancy	No	No	No	No	No	No	No	No	Yes	No	No	Yes	Yes
infancy	Yes	No	No	Yes	Yes	No	No	No	No	Yes	Yes	Yes	Yes
infancy	Yes	No	No	No	No	No	No	No	Yes	Yes	Yes	Yes	Yes
childhood	No	Yes	No	No	No	No	No	No	Yes	Yes	Yes	No	No
infancy	No	No	No	No	No	No	No	No	Yes	No	No	No	No

## Sheet: arGTPCHD
AgeGroup	microcephaly_init	dyskinesia_init	hypoglycaemic_init	encephalopathy_init	epileptic_general_init	sleep_init	thermoregulation_init	okulogyric_init	dystonia_init	muscular_legs_init	muscular_arms_init	muscular_trunk_init	develop_delay_init
infancy	No	No	No	No	No	No	No	No	No	Yes	Yes	Yes	Yes
neonatal	No	No	No	No	No	No	No	No	No	Yes	Yes	Yes	No
infancy	No	No	No	No	No	No	No	No	No	Yes	Yes	Yes	Yes
childhood	No	No	No	No	No	No	No	No	Yes	Yes	Yes	Yes	No
infancy	No	No	No	No	No	No	No	No	Yes	No	No	No	Yes
childhood	No	No	No	No	No	No	No	No	Yes	No	No	No	No
childhood	No	No	No	No	No	No	No	No	No	No	No	No	No
adolescence	No	Yes	No	No	No	Yes	No	No	No	No	No	No	No
infancy	No	No	No	No	No	No	No	No	No	Yes	Yes	No	Yes
neonatal	No	No	No	No	No	No	No	No	No	No	No	No	No
neonatal	No	No	No	No	No	No	No	No	No	No	No	No	No
infancy	No	No	No	No	No	No	No	No	No	No	No	No	Yes
infancy	No	No	No	No	No	No	No	No	No	No	No	No	No
infancy	No	No	No	No	No	No	No	Yes	No	No	No	No	No
infancy	No	No	No	No	No	No	No	No	Yes	No	No	Yes	No
infancy	No	No	No	No	No	No	No	No	No	No	No	No	Yes

## Sheet: adGTPCHD
AgeGroup	microcephaly_init	dyskinesia_init	hypoglycaemic_init	encephalopathy_init	epileptic_general_init	sleep_init	thermoregulation_init	okulogyric_init	dystonia_init	muscular_legs_init	muscular_arms_init	muscular_trunk_init	develop_delay_init
infancy	No	No	No	No	No	No	No	No	No	No	No	No	No
childhood	No	No	No	No	No	No	No	No	No	Yes	No	No	No
infancy	No	No	No	No	No	No	No	No	Yes	No	No	No	No
childhood	No	No	No	No	No	No	No	No	Yes	No	No	No	No
infancy	No	No	No	No	No	No	No	No	No	No	No	No	No
infancy	No	No	No	No	No	No	No	No	Yes	Yes	No	No	No
childhood	No	No	No	No	No	No	No	No	Yes	No	No	No	No
adulthood	No	No	No	No	No	No	No	No	Yes	No	No	No	No
childhood	No	No	No	No	No	No	No	No	Yes	No	No	No	No
adolescence	No	No	No	No	No	No	No	No	Yes	No	No	No	No
childhood	No	No	No	No	No	No	No	No	Yes	No	No	No	No
childhood	No	No	No	No	No	No	No	No	No	No	No	No	No
infancy	No	No	No	No	No	No	No	No	No	No	No	No	Yes
childhood	No	No	No	No	No	No	No	No	Yes	No	No	No	No
childhood	No	No	No	No	No	No	No	No	Yes	No	No	No	No
childhood	No	No	No	No	No	No	No	No	Yes	Yes	No	No	No
childhood	No	No	No	No	No	No	No	No	Yes	No	No	No	No
childhood	No	No	No	No	No	No	No	No	Yes	Yes	Yes	No	No
childhood	No	No	No	No	No	No	No	No	No	No	No	No	No
childhood	No	No	No	No	No	No	No	No	Yes	No	No	No	No
childhood	No	No	No	No	No	No	No	No	No	No	No	No	No
infancy	No	No	No	No	No	No	No	No	Yes	No	No	No	Yes
infancy	No	No	No	No	No	No	No	No	No	No	No	No	No
childhood	No	No	No	No	No	No	No	No	Yes	No	No	No	No
childhood	No	No	No	No	No	No	No	No	Yes	No	No	No	No
childhood	No	No	No	No	No	No	No	No	Yes	No	No	No	No
childhood	No	No	No	No	No	No	No	No	Yes	Yes	No	No	No
childhood	No	No	No	No	No	No	No	No	Yes	No	No	No	No
adolescence	No	No	No	No	No	No	No	No	Yes	No	No	No	No
childhood	No	No	No	No	No	No	No	No	Yes	No	No	No	No
childhood	No	No	No	No	No	No	No	No	No	No	No	No	No

## Sheet: PTPSD
AgeGroup	microcephaly_init	dyskinesia_init	hypoglycaemic_init	encephalopathy_init	epileptic_general_init	sleep_init	thermoregulation_init	okulogyric_init	dystonia_init	muscular_legs_init	muscular_arms_init	muscular_trunk_init	develop_delay_init
infancy	No	No	No	No	No	No	No	No	No	No	No	Yes	No
infancy	No	No	Yes	No	No	No	No	No	No	No	No	No	No
infancy	No	No	No	No	No	No	No	No	No	No	No	No	No
infancy	Yes	No	No	No	No	No	No	No	No	No	No	No	No
infancy	No	No	No	No	No	No	No	No	No	Yes	Yes	Yes	No
infancy	No	No	No	No	No	No	No	No	No	No	No	No	Yes
infancy	No	No	No	No	Yes	No	No	No	No	No	No	No	Yes
infancy	No	No	No	No	No	No	No	No	No	No	No	No	Yes
infancy	No	No	No	No	No	No	No	No	No	No	No	Yes	No
neonatal	No	No	No	No	No	No	No	No	No	Yes	Yes	Yes	No
adolescence	No	No	No	No	No	No	No	No	No	No	No	No	No
infancy	No	No	No	No	No	No	No	No	Yes	No	No	No	No
infancy	No	No	No	No	No	No	No	No	No	No	No	No	No
infancy	No	No	No	No	No	No	No	No	No	No	No	No	Yes
infancy	No	No	No	No	No	No	No	No	No	No	No	No	Yes
infancy	No	No	Yes	No	No	No	No	No	No	Yes	Yes	Yes	No
infancy	No	No	No	No	Yes	No	No	No	No	Yes	Yes	Yes	No
neonatal	Yes	No	No	No	No	No	No	No	No	No	No	No	No
neonatal	No	No	No	No	No	No	No	Yes	Yes	No	No	No	No
neonatal	No	No	Yes	Yes	No	Yes	No	Yes	Yes	No	No	Yes	Yes
infancy	No	No	No	No	No	No	No	No	No	No	No	No	Yes
infancy	No	No	No	No	No	No	No	No	No	No	No	No	Yes
infancy	No	No	No	No	No	No	No	No	No	No	No	No	Yes
infancy	No	No	No	No	No	No	No	No	Yes	Yes	Yes	No	No
childhood	No	No	No	No	No	No	No	No	No	No	No	No	No
infancy	No	No	No	No	No	No	No	No	No	No	No	Yes	No
infancy	No	No	No	No	No	No	No	No	No	No	Yes	No	No
infancy	No	No	No	No	No	No	No	No	No	No	No	Yes	No
infancy	No	No	No	No	No	No	No	No	No	No	No	Yes	No
infancy	No	No	No	No	No	No	No	No	No	No	No	Yes	Yes
infancy	No	No	No	No	No	No	No	No	Yes	Yes	Yes	Yes	No
infancy	No	No	No	Yes	Yes	No	No	No	No	Yes	Yes	No	Yes
infancy	No	No	No	No	No	No	No	No	Yes	No	No	Yes	No

## Sheet: DHRPD
AgeGroup	microcephaly_init	dyskinesia_init	hypoglycaemic_init	encephalopathy_init	epileptic_general_init	sleep_init	thermoregulation_init	okulogyric_init	dystonia_init	muscular_legs_init	muscular_arms_init	muscular_trunk_init	develop_delay_init
infancy	No	No	No	No	No	No	No	No	No	Yes	Yes	Yes	No
infancy	No	No	No	No	No	No	No	No	No	No	No	No	No
infancy	No	No	No	No	No	No	No	No	No	No	No	Yes	No
infancy	No	No	No	No	No	No	No	No	No	Yes	Yes	Yes	Yes
infancy	No	No	No	No	No	No	No	No	No	No	No	No	No
infancy	No	No	No	No	No	No	No	Yes	No	No	No	No	No
infancy	No	No	No	No	No	No	No	No	No	No	No	No	Yes
infancy	No	No	No	No	No	No	No	No	No	Yes	Yes	Yes	No
childhood	No	No	No	No	Yes	No	No	No	No	No	No	No	No
childhood	No	No	No	No	No	No	No	No	No	No	No	No	No
infancy	No	No	No	No	No	No	No	No	No	No	No	No	No
infancy	Yes	No	No	No	No	No	No	No	No	No	No	No	No
infancy	No	No	No	No	Yes	No	No	No	No	No	No	Yes	Yes
infancy	No	No	No	No	No	No	No	No	No	No	No	Yes	No
infancy	No	No	No	No	No	No	No	Yes	No	No	No	No	No
infancy	No	No	No	No	Yes	No	No	No	No	No	No	No	No
infancy	No	No	No	No	No	No	No	No	No	No	No	Yes	No
infancy	No	No	No	No	No	No	No	No	Yes	No	No	No	No
infancy	No	No	No	No	No	No	No	No	No	No	Yes	No	No
infancy	No	No	No	No	No	No	No	No	Yes	No	No	No	No
infancy	No	No	No	No	No	No	No	No	No	No	No	No	No
infancy	No	No	No	No	No	No	No	No	No	No	No	No	Yes
infancy	No	No	No	No	No	No	No	No	No	No	No	No	No
infancy	No	No	No	No	No	No	No	No	No	No	No	No	Yes
childhood	No	No	No	No	Yes	No	No	No	No	No	No	No	No

## Sheet: SRD
AgeGroup	microcephaly_init	dyskinesia_init	hypoglycaemic_init	encephalopathy_init	epileptic_general_init	sleep_init	thermoregulation_init	okulogyric_init	dystonia_init	muscular_legs_init	muscular_arms_init	muscular_trunk_init	develop_delay_init
infancy	Yes	No	No	No	No	No	No	No	No	No	No	Yes	Yes
infancy	No	No	No	No	No	No	No	No	No	No	No	No	No
infancy	No	No	No	No	No	No	No	No	No	No	No	No	No
infancy	No	No	No	No	No	No	No	No	No	No	No	No	Yes
infancy	No	No	No	No	No	Yes	No	Yes	No	Yes	Yes	Yes	No
neonatal	No	No	No	No	No	Yes	No	No	No	No	No	Yes	No
neonatal	No	No	No	No	No	No	No	No	No	No	No	No	No
infancy	No	No	No	No	No	No	No	Yes	No	No	No	No	Yes
infancy	No	No	No	No	No	No	No	No	No	No	No	No	Yes
infancy	No	No	No	No	No	No	No	No	Yes	No	No	No	No
infancy	No	No	No	No	No	No	No	No	No	No	No	Yes	No
infancy	No	No	No	No	No	No	No	Yes	No	No	No	No	No
