# Supplementary material for: Insights into the expanding phenotypic spectrum of inherited disorders of biogenic amines
Source: Nat Commun. 2021 Sep 20;12:5529. doi: 10.1038/s41467-021-25515-5 (PMC8452745; doi:10.1038/s41467-021-25515-5)
Supplement: Supplementary file 4 — Source Data [file 41467_2021_25515_MOESM4_ESM.zip › source_data_Figure_4.xlsx]

## Sheet: A
diagnostic.delay	disease_name
0.0333333	PTPSD
4	AADCD
-0.733333	PTPSD
18	DHPRD
0.4	PTPSD
12.5333	THD
33	THD
33	AADCD
54	AADCD
-0.666667	PTPSD
22	adGTPCHD
-2.9	PTPSD
42	PTPSD
13	AADCD
4	AADCD
75	SRD
36	PTPSD
17	arGTPCHD
4	AADCD
17	AADCD
34	AADCD
-0.3	PTPSD
143	THD
8	DATD
20	THD
95	SRD
21	DHPRD
9	PTPSD
36.5	AADCD
17	AADCD
57	AADCD
0.233333	PTPSD
39	DATD
1.43333	THD
3	AADCD
18	THD
4.66667	AADCD
12	arGTPCHD
31.5	THD
9	AADCD
13	arGTPCHD
-1.6	DHPRD
16	MAOAD
3	AADCD
6	THD
37.5833	THD
219.333	MAOAD
122.333	arGTPCHD
0	DHPRD
61.5	adGTPCHD
74	adGTPCHD
6	adGTPCHD
11	adGTPCHD
46	adGTPCHD
1	adGTPCHD
7.16667	adGTPCHD
20	adGTPCHD
245.667	adGTPCHD
-22.6667	DHPRD
386.333	AADCD
262.667	AADCD
44	adGTPCHD
209.5	PTPSD
25.8333	adGTPCHD
21	THD
54	arGTPCHD
68	AADCD
2	THD
194.833	THD
29	arGTPCHD
7	DHPRD
3.6	THD
10.9333	AADCD
45	THD
0	DHPRD
1.6	THD
5.86667	AADCD
15	AADCD
93.3333	THD
2	THD
-6	THD
4	arGTPCHD
-17.0667	PTPSD
13	adGTPCHD
4	AADCD
8	AADCD
94	PTPSD
14.9	arGTPCHD
0.566667	arGTPCHD
13.6667	adGTPCHD
11.0667	AADCD
49.8333	adGTPCHD
33	DHPRD
7.1	AADCD
49.1667	adGTPCHD
3.4	THD
5	AADCD
9	THD
361	THD
19	THD
81	THD
73.8333	adGTPCHD
0	PTPSD
6	THD
0	arGTPCHD
-45	DHPRD
12.3333	arGTPCHD
131	SRD
3	THD
-2	DHPRD
2	THD
-6.66667	PTPSD
-0.666667	PTPSD
11	PTPSD
74.6667	adGTPCHD
103.5	SRD
0.933333	AADCD
-0.333333	DHPRD
-0.333333	DHPRD
0.466667	PTPSD
89.3333	AADCD
121.667	AADCD
0.466667	PTPSD
73.8333	adGTPCHD
0.2	PTPSD
169.333	SRD
170.333	SRD
47	adGTPCHD
5.53333	MAOAD
36	adGTPCHD
9.36667	THD
158.333	adGTPCHD
316.333	SRD
83	THD
134.667	THD
14	THD
134	adGTPCHD
25.8333	adGTPCHD
-4.33333	PTPSD
117.667	SRD
79	SRD
28.4167	THD
6	THD
2.53333	AADCD
47.6667	AADCD
11	AADCD
46	adGTPCHD
40	adGTPCHD
9	AADCD
97	THD
34	THD
63	THD
1	PTPSD
173.5	PTPSD
3	PTPSD
-45.6667	PTPSD
0	AADCD
0	THD
25	THD
7.9	AADCD
6	DHPRD
159.5	adGTPCHD
146.167	AADCD
118.667	AADCD
12.2333	SRD
3.13333	DHPRD
3.46667	DHPRD
2.23333	DHPRD
1.2	DHPRD
8.13333	DHPRD
4	arGTPCHD
14.1667	DHPRD
8.2	PTPSD
3.43333	PTPSD
65	SRD
-2.96667	PTPSD
16	DHPRD
12.5667	SRD
7.96667	PTPSD
18.2	AADCD
1.93333	PTPSD
19	arGTPCHD
46	DATD
42	adGTPCHD
11	THD
9.53333	PTPSD
43	adGTPCHD
146.5	adGTPCHD
53	PTPSD
122.167	THD
10	DHPRD
18	DHPRD
20	DHPRD
8	DHPRD
86.1667	DHPRD
16	arGTPCHD
6	AADCD
46.6667	AADCD
7	AADCD
4	AADCD
16	AADCD
11	DATD
8	AADCD
109.5	AADCD
10	THD
28	PTPSD

## Sheet: B
diagnostic.delay	date_birthdate	disease_name
0.0333333	1996-03-01	PTPSD
4	2012-03-01	AADCD
-0.733333	2013-06-01	PTPSD
18	2011-07-01	DHPRD
	2000-07-01	AADCD
0.4	2014-06-01	PTPSD
12.5333	2013-06-01	THD
33	2009-07-01	THD
33	2008-05-01	AADCD
54	1990-12-01	AADCD
	2004-05-01	AADCD
	1992-07-01	PTPSD
-0.666667	2005-04-01	PTPSD
22	2005-07-01	adGTPCHD
-2.9	2010-05-01	PTPSD
42	2008-09-01	PTPSD
13	2010-04-01	AADCD
	2011-01-01	DHPRD
4	2015-10-01	AADCD
75	2007-11-01	SRD
36	1973-12-01	PTPSD
17	2003-03-01	arGTPCHD
	2016-03-01	DHPRD
4	2009-10-01	AADCD
17	2008-12-01	AADCD
34	1994-07-01	AADCD
	2011-11-01	AADCD
-0.3	1999-09-01	PTPSD
	1994-01-01	PTPSD
143	2001-07-01	THD
20	2012-01-01	THD
95	1993-04-01	SRD
21	2002-01-01	DHPRD
9	2012-10-01	PTPSD
36.5	1998-05-01	AADCD
	1984-10-01	PTPSD
	1981-10-01	PTPSD
17	2016-09-01	AADCD
57	1995-10-01	AADCD
0.233333	2007-07-01	PTPSD
	2017-02-01	AADCD
1.43333	2018-05-01	THD
3	2018-06-01	AADCD
18	2017-03-01	THD
4.66667	2019-06-01	AADCD
12	2017-03-01	arGTPCHD
31.5	1998-09-01	THD
9	2014-07-01	AADCD
13	2012-06-01	arGTPCHD
-1.6	2012-10-01	DHPRD
3	2008-11-01	AADCD
6	2007-03-01	THD
37.5833	2003-11-01	THD
122.333	1979-12-01	arGTPCHD
	2014-07-01	PTPSD
0	2017-05-01	DHPRD
	2017-07-01	AADCD
61.5	2009-08-01	adGTPCHD
74	1998-01-01	adGTPCHD
6	2003-05-01	adGTPCHD
11	2002-08-01	adGTPCHD
46	1996-05-01	adGTPCHD
1	2006-02-01	adGTPCHD
7.16667	1963-10-01	adGTPCHD
20	2006-03-01	adGTPCHD
245.667	1974-06-01	adGTPCHD
	2017-06-01	arGTPCHD
-22.6667	2002-10-01	DHPRD
	2004-02-01	PTPSD
	2012-03-01	PTPSD
	2012-10-01	SRD
	1993-10-01	PTPSD
	2004-12-01	PTPSD
	2012-09-01	PTPSD
	2011-09-01	DHPRD
386.333	1980-06-01	AADCD
262.667	1990-12-01	AADCD
44	2003-10-01	adGTPCHD
	1974-09-01	adGTPCHD
209.5	1975-06-01	PTPSD
25.8333	1998-04-01	adGTPCHD
	2005-11-01	adGTPCHD
21	1995-06-01	THD
54	1985-04-01	arGTPCHD
68	2002-07-01	AADCD
2	2016-09-01	THD
194.833	1989-11-01	THD
	1993-12-01	PTPSD
29	1999-09-01	arGTPCHD
	1990-03-01	DHPRD
7	2011-01-01	DHPRD
3.6	2010-11-01	THD
10.9333	2013-05-01	AADCD
45	2005-06-01	THD
0	2011-10-01	DHPRD
1.6	2006-06-01	THD
5.86667	2009-12-01	AADCD
15	2006-11-01	AADCD
93.3333	2002-11-01	THD
2	2007-08-01	THD
-6	2000-05-01	THD
	2012-05-01	adGTPCHD
	2016-02-01	DHPRD
	2000-01-01	arGTPCHD
4	1983-10-01	arGTPCHD
-17.0667	2009-04-01	PTPSD
13	2012-08-01	adGTPCHD
4	2013-06-01	AADCD
8	2005-08-01	AADCD
94	1993-04-01	PTPSD
14.9	2003-11-01	arGTPCHD
0.566667	2016-01-01	arGTPCHD
13.6667	2004-10-01	adGTPCHD
	2015-05-01	THD
11.0667	2009-05-01	AADCD
49.8333	1999-09-01	adGTPCHD
33	2008-11-01	DHPRD
7.1	2000-02-01	AADCD
49.1667	2009-05-01	adGTPCHD
	2015-12-01	PTPSD
3.4	2016-07-01	THD
5	2016-07-01	AADCD
	2004-08-01	AADCD
	2014-07-01	AADCD
9	2010-12-01	THD
361	1980-10-01	THD
19	1997-02-01	THD
81	1989-02-01	THD
73.8333	2004-10-01	adGTPCHD
	2008-12-01	DHPRD
0	2007-02-01	PTPSD
6	2007-10-01	THD
	2009-04-01	arGTPCHD
	2008-12-01	PTPSD
0	2015-03-01	arGTPCHD
-45	1998-05-01	DHPRD
12.3333	1991-10-01	arGTPCHD
131	2008-12-01	SRD
3	2005-12-01	THD
	1995-10-01	AADCD
-2	2002-10-01	DHPRD
	2008-12-01	PTPSD
2	2016-05-01	THD
-6.66667	2001-04-01	PTPSD
-0.666667	2001-06-01	PTPSD
	2006-08-01	DHPRD
11	1974-05-01	PTPSD
	2003-06-01	adGTPCHD
	2018-07-01	PTPSD
74.6667	1998-02-01	adGTPCHD
	1995-08-01	SRD
103.5	2003-04-01	SRD
0.933333	2017-09-01	AADCD
-0.333333	2010-02-01	DHPRD
-0.333333	2011-05-01	DHPRD
0.466667	2018-09-01	PTPSD
89.3333	2006-05-01	AADCD
121.667	2009-05-01	AADCD
0.466667	1999-02-01	PTPSD
73.8333	1997-04-01	adGTPCHD
0.2	2012-01-01	PTPSD
169.333	1996-08-01	SRD
170.333	1996-08-01	SRD
47	2008-07-01	adGTPCHD
	2015-06-01	DHPRD
36	2000-10-01	adGTPCHD
9.36667	2016-08-01	THD
	1965-03-01	adGTPCHD
158.333	2002-10-01	adGTPCHD
316.333	1973-01-01	SRD
83	2008-03-01	THD
134.667	2002-12-01	THD
14	2018-02-01	THD
134	2006-03-01	adGTPCHD
25.8333	1997-02-01	adGTPCHD
-4.33333	1988-12-01	PTPSD
117.667	1996-09-01	SRD
79	1999-09-01	SRD
28.4167	2001-08-01	THD
6	2017-03-01	THD
2.53333	2015-10-01	AADCD
	2010-11-01	AADCD
47.6667	2006-03-01	AADCD
11	2012-07-01	AADCD
46	2003-02-01	adGTPCHD
40	2004-07-01	adGTPCHD
9	2008-04-01	AADCD
97	2002-08-01	THD
34	2002-11-01	THD
	1987-09-01	THD
	1968-10-01	THD
63	2008-08-01	THD
1	2005-03-01	PTPSD
173.5	1990-09-01	PTPSD
3	2002-11-01	PTPSD
-45.6667	2001-03-01	PTPSD
	2004-03-01	PTPSD
	2015-08-01	THD
	1999-12-01	AADCD
0	2003-01-01	AADCD
0	2015-04-01	THD
	2016-08-01	PTPSD
	2011-08-01	PTPSD
25	2011-05-01	THD
	2017-05-01	PTPSD
	2016-10-01	PTPSD
7.9	2014-10-01	AADCD
	1999-05-01	DHPRD
	2016-01-01	DHPRD
6	2004-03-01	DHPRD
	2018-11-01	PTPSD
159.5	1980-02-01	adGTPCHD
146.167	1992-10-01	AADCD
118.667	1995-07-01	AADCD
	2018-04-01	AADCD
12.2333	2010-12-01	SRD
3.13333	2005-07-01	DHPRD
3.46667	2009-08-01	DHPRD
2.23333	2007-11-01	DHPRD
1.2	2006-10-01	DHPRD
8.13333	2002-04-01	DHPRD
4	2008-08-01	arGTPCHD
14.1667	2015-08-01	DHPRD
8.2	2011-12-01	PTPSD
3.43333	2013-12-01	PTPSD
65	2010-05-01	SRD
-2.96667	2002-09-01	PTPSD
16	2008-10-01	DHPRD
12.5667	2014-10-01	SRD
7.96667	2015-06-01	PTPSD
18.2	2016-05-01	AADCD
1.93333	2016-02-01	PTPSD
19	2012-10-01	arGTPCHD
42	1999-04-01	adGTPCHD
	1993-12-01	adGTPCHD
	1988-06-01	DHPRD
	2000-03-01	PTPSD
	2006-02-01	PTPSD
11	2009-10-01	THD
9.53333	2011-06-01	PTPSD
43	2005-03-01	adGTPCHD
146.5	1992-07-01	adGTPCHD
53	2001-10-01	PTPSD
122.167	1981-02-01	THD
10	2016-04-01	DHPRD
	2017-03-01	arGTPCHD
18	2017-03-01	DHPRD
	1998-01-01	DHPRD
20	2016-03-01	DHPRD
8	2017-09-01	DHPRD
86.1667	2006-11-01	DHPRD
16	2017-03-01	arGTPCHD
6	2013-05-01	AADCD
46.6667	2006-03-01	AADCD
7	2013-11-01	AADCD
4	2007-08-01	AADCD
16	2008-12-01	AADCD
8	2017-06-01	AADCD
109.5	2009-05-01	AADCD
10	2017-08-01	THD
28	2016-08-01	PTPSD

## Sheet: C
diagnostic.delay	NBS
0.0333333	yes
29	no
1	yes
1	yes
42	no
4	yes
1	yes
11	no
1	yes
1	yes
0.4	yes
9	no
1	yes
36	yes
17	no
0.233333	yes
122.333	no
13	no
1	yes
1	yes
21	yes
7	yes
1	yes
1	no
14	no
1	no
173.5	no
1	no
53	no
3	no
9.53333	no
18	no
1	yes
54	no
1	yes
1	yes
209.5	no
1	yes
1	yes
12.3333	yes
94	no
1	yes
0.466667	yes
0.466667	yes
1	yes
1	yes
12	no
28	yes
3.13333	yes
1.2	yes
4	yes
14.1667	yes
3.43333	yes
1	yes
1.93333	yes
18	yes
86.1667	no
16	no
3.46667	yes
2.23333	yes
8.13333	no
16	yes
7.96667	yes
1	no
10	yes
20	yes
8	yes
6	yes
0.2	yes
8.2	yes
19	yes

## Sheet: D
diagnostic.delay	NBS
4	HPA in NBS
17	normal NBS
13	normal NBS
14	normal NBS
54	normal NBS
0	HPA in NBS
12.3333	HPA in NBS
12	normal NBS
4	HPA in NBS
16	normal NBS
19	HPA in NBS

## Sheet: E
diagnostic.delay	NBS
-1.6	NBS work-up
0	NBS work-up
21	selective screening
7	selective screening
-22.6667	NBS work-up
-2	NBS work-up
-45	selective screening
-0.333333	NBS work-up
-0.333333	NBS work-up
3.13333	selective screening
1.2	selective screening
14.1667	selective screening
18	selective screening
3.46667	selective screening
2.23333	selective screening
16	selective screening
10	selective screening
20	selective screening
8	selective screening
6	selective screening
