# Supplementary material for: Insights into the expanding phenotypic spectrum of inherited disorders of biogenic amines
Source: Nat Commun. 2021 Sep 20;12:5529. doi: 10.1038/s41467-021-25515-5 (PMC8452745; doi:10.1038/s41467-021-25515-5)
Supplement: Supplementary file 4 — Source Data [file 41467_2021_25515_MOESM4_ESM.zip › source_data_Figure_5.xlsx]

## Sheet: A
age at diagnosis (years)	initial symptom
5.75342	developmental delay
0.410959	developmental delay
0.364384	developmental delay
0.493151	developmental delay
1.72603	developmental delay
3	developmental delay
0.821918	developmental delay
0.657534	developmental delay
0.657534	developmental delay
3.5	developmental delay
20	developmental delay
36	developmental delay
32	developmental delay
22	developmental delay
2.13699	developmental delay
5.91781	developmental delay
0.986301	developmental delay
1.2274	developmental delay
0.460274	developmental delay
8	developmental delay
0.410959	developmental delay
1.07397	developmental delay
0.747945	developmental delay
0.739726	developmental delay
6.90411	developmental delay
0.0767123	developmental delay
10	developmental delay
6.82192	developmental delay
1.47945	developmental delay
2.5	developmental delay
0.821918	developmental delay
0.328767	developmental delay
8.54795	developmental delay
5.17808	developmental delay
0.821918	developmental delay
2.38356	developmental delay
0.978082	developmental delay
1.47945	developmental delay
4	developmental delay
1.39726	developmental delay
1.31507	developmental delay
0.821918	developmental delay
9	developmental delay
3.45205	microcephaly
0.0767123	microcephaly
2.38356	microcephaly
1.47945	microcephaly
1.80822	epileptic seizures
0.821918	epileptic seizures
0.90411	epileptic seizures
3.94521	epileptic seizures
2.38356	epileptic seizures
0.493151	upper limb tone abnormality
0.410959	upper limb tone abnormality
12	upper limb tone abnormality
3	upper limb tone abnormality
0.657534	upper limb tone abnormality
2.13699	upper limb tone abnormality
0.460274	upper limb tone abnormality
0.460274	upper limb tone abnormality
1.47945	upper limb tone abnormality
8	upper limb tone abnormality
0.410959	upper limb tone abnormality
1.07397	upper limb tone abnormality
0.747945	upper limb tone abnormality
0.90411	upper limb tone abnormality
6.90411	upper limb tone abnormality
0.0767123	upper limb tone abnormality
10	upper limb tone abnormality
2.5	upper limb tone abnormality
0.821918	upper limb tone abnormality
0.536986	upper limb tone abnormality
2.38356	upper limb tone abnormality
1.47945	upper limb tone abnormality
13	upper limb tone abnormality
0.493151	upper limb tone abnormality
9	upper limb tone abnormality
0.493151	lower limb tone abnormality
5.75342	lower limb tone abnormality
0.410959	lower limb tone abnormality
12	lower limb tone abnormality
3	lower limb tone abnormality
0.657534	lower limb tone abnormality
0.657534	lower limb tone abnormality
2.13699	lower limb tone abnormality
17	lower limb tone abnormality
0.460274	lower limb tone abnormality
0.460274	lower limb tone abnormality
1.47945	lower limb tone abnormality
8	lower limb tone abnormality
0.410959	lower limb tone abnormality
1.07397	lower limb tone abnormality
0.747945	lower limb tone abnormality
0.90411	lower limb tone abnormality
6.90411	lower limb tone abnormality
0.0767123	lower limb tone abnormality
10	lower limb tone abnormality
2.5	lower limb tone abnormality
0.821918	lower limb tone abnormality
2.38356	lower limb tone abnormality
1.47945	lower limb tone abnormality
13	lower limb tone abnormality
0.493151	lower limb tone abnormality
9	lower limb tone abnormality
0.493151	truncal hypotonia
5.75342	truncal hypotonia
1.11233	truncal hypotonia
4.68493	truncal hypotonia
0.767123	truncal hypotonia
0.410959	truncal hypotonia
12	truncal hypotonia
3	truncal hypotonia
0.821918	truncal hypotonia
0.657534	truncal hypotonia
0.657534	truncal hypotonia
2.13699	truncal hypotonia
0.460274	truncal hypotonia
1.47945	truncal hypotonia
8	truncal hypotonia
0.410959	truncal hypotonia
0.739726	truncal hypotonia
1.07397	truncal hypotonia
0.747945	truncal hypotonia
0.90411	truncal hypotonia
30	truncal hypotonia
1.80822	truncal hypotonia
6.90411	truncal hypotonia
0.0767123	truncal hypotonia
10	truncal hypotonia
2.5	truncal hypotonia
0.821918	truncal hypotonia
0.821918	truncal hypotonia
2.38356	truncal hypotonia
1.49589	truncal hypotonia
1.47945	truncal hypotonia
0.493151	truncal hypotonia
9	truncal hypotonia
2.79452	dystonia
0.739726	dystonia
0.690411	dystonia
0.460274	dystonia
0.728767	dystonia
0.410959	dystonia
0.90411	dystonia
30	dystonia
0.0767123	dystonia
8	dystonia
0.0821918	dystonia
0.821918	dystonia
10	dystonia
1.47945	dystonia
13	dystonia
0.493151	dystonia
9	dystonia
1.06849	dystonia
1.01644	dyskinesia
0.0821918	dyskinesia
13	dyskinesia
2.79452	oculogyric crisis
2.79452	oculogyric crisis
4.68493	oculogyric crisis
0.383562	oculogyric crisis
0.657534	oculogyric crisis
22	oculogyric crisis
0.460274	oculogyric crisis
0.460274	oculogyric crisis
1.47945	oculogyric crisis
8	oculogyric crisis
0.410959	oculogyric crisis
1.07397	oculogyric crisis
0.747945	oculogyric crisis
0.90411	oculogyric crisis
0.0767123	oculogyric crisis
8	oculogyric crisis
10	oculogyric crisis
0.328767	oculogyric crisis
5.17808	oculogyric crisis
0.0821918	oculogyric crisis
0.978082	oculogyric crisis
10	oculogyric crisis
0.493151	oculogyric crisis
4	oculogyric crisis
0.575342	oculogyric crisis
0.493151	oculogyric crisis
0.821918	oculogyric crisis
9	oculogyric crisis
4.68493	thermoregulation disorders
0.410959	thermoregulation disorders
3	thermoregulation disorders
0.383562	thermoregulation disorders
0.657534	thermoregulation disorders
0.460274	thermoregulation disorders
0.0767123	thermoregulation disorders
0.90411	thermoregulation disorders
0.575342	thermoregulation disorders
1.39726	thermoregulation disorders
9	thermoregulation disorders
0.410959	sleep disorders
0.410959	sleep disorders
0.383562	sleep disorders
1.07397	sleep disorders
0.747945	sleep disorders
0.536986	sleep disorders
13	sleep disorders
10	sleep disorders
0.575342	sleep disorders
1.39726	hypoglycemic episodes
10	hypoglycemic episodes
9	hypoglycemic episodes
1.80822	encephalopathy
0.0767123	encephalopathy
10	encephalopathy
2.38356	encephalopathy
0.978082	encephalopathy

## Sheet: B
diagnostic delay (months)	initial symptom
4	developmental delay
1.43333	developmental delay
3	developmental delay
18	developmental delay
31.5	developmental delay
9	developmental delay
3	developmental delay
6	developmental delay
37.5833	developmental delay
219.333	developmental delay
386.333	developmental delay
262.667	developmental delay
21	developmental delay
68	developmental delay
2	developmental delay
10.9333	developmental delay
1.6	developmental delay
93.3333	developmental delay
4	developmental delay
11.0667	developmental delay
7.1	developmental delay
5	developmental delay
81	developmental delay
0.933333	developmental delay
121.667	developmental delay
83	developmental delay
14	developmental delay
28.4167	developmental delay
6	developmental delay
97	developmental delay
63	developmental delay
0	developmental delay
25	developmental delay
7.9	developmental delay
11	developmental delay
46.6667	developmental delay
16	developmental delay
11	developmental delay
8	developmental delay
109.5	developmental delay
39	microcephaly
0.933333	microcephaly
25	microcephaly
11	microcephaly
16	epileptic seizures
6	epileptic seizures
9	epileptic seizures
34	epileptic seizures
25	epileptic seizures
4	upper limb tone abnormality
4	upper limb tone abnormality
143	upper limb tone abnormality
31.5	upper limb tone abnormality
6	upper limb tone abnormality
21	upper limb tone abnormality
3.6	upper limb tone abnormality
1.6	upper limb tone abnormality
15	upper limb tone abnormality
93.3333	upper limb tone abnormality
2	upper limb tone abnormality
11.0667	upper limb tone abnormality
7.1	upper limb tone abnormality
9	upper limb tone abnormality
81	upper limb tone abnormality
0.933333	upper limb tone abnormality
121.667	upper limb tone abnormality
28.4167	upper limb tone abnormality
6	upper limb tone abnormality
2.53333	upper limb tone abnormality
25	upper limb tone abnormality
11	upper limb tone abnormality
122.167	upper limb tone abnormality
6	upper limb tone abnormality
109.5	upper limb tone abnormality
4	lower limb tone abnormality
4	lower limb tone abnormality
143	lower limb tone abnormality
31.5	lower limb tone abnormality
3	lower limb tone abnormality
6	lower limb tone abnormality
21	lower limb tone abnormality
194.833	lower limb tone abnormality
3.6	lower limb tone abnormality
1.6	lower limb tone abnormality
15	lower limb tone abnormality
93.3333	lower limb tone abnormality
2	lower limb tone abnormality
11.0667	lower limb tone abnormality
7.1	lower limb tone abnormality
9	lower limb tone abnormality
81	lower limb tone abnormality
0.933333	lower limb tone abnormality
121.667	lower limb tone abnormality
28.4167	lower limb tone abnormality
6	lower limb tone abnormality
25	lower limb tone abnormality
11	lower limb tone abnormality
122.167	lower limb tone abnormality
6	lower limb tone abnormality
109.5	lower limb tone abnormality
4	truncal hypotonia
12.5333	truncal hypotonia
54	truncal hypotonia
4	truncal hypotonia
143	truncal hypotonia
31.5	truncal hypotonia
9	truncal hypotonia
3	truncal hypotonia
6	truncal hypotonia
21	truncal hypotonia
1.6	truncal hypotonia
15	truncal hypotonia
93.3333	truncal hypotonia
2	truncal hypotonia
8	truncal hypotonia
11.0667	truncal hypotonia
7.1	truncal hypotonia
9	truncal hypotonia
361	truncal hypotonia
19	truncal hypotonia
81	truncal hypotonia
0.933333	truncal hypotonia
121.667	truncal hypotonia
28.4167	truncal hypotonia
6	truncal hypotonia
0	truncal hypotonia
25	truncal hypotonia
18.2	truncal hypotonia
11	truncal hypotonia
6	truncal hypotonia
109.5	truncal hypotonia
33	dystonia
8	dystonia
3.6	dystonia
5.86667	dystonia
2	dystonia
9	dystonia
361	dystonia
0.933333	dystonia
89.3333	dystonia
0	dystonia
0	dystonia
118.667	dystonia
11	dystonia
122.167	dystonia
6	dystonia
109.5	dystonia
10	dystonia
9.36667	dyskinesia
0	dyskinesia
122.167	dyskinesia
33	oculogyric crisis
33	oculogyric crisis
54	oculogyric crisis
4.66667	oculogyric crisis
3	oculogyric crisis
262.667	oculogyric crisis
3.6	oculogyric crisis
1.6	oculogyric crisis
15	oculogyric crisis
93.3333	oculogyric crisis
2	oculogyric crisis
11.0667	oculogyric crisis
7.1	oculogyric crisis
9	oculogyric crisis
0.933333	oculogyric crisis
89.3333	oculogyric crisis
121.667	oculogyric crisis
63	oculogyric crisis
0	oculogyric crisis
7.9	oculogyric crisis
118.667	oculogyric crisis
6	oculogyric crisis
46.6667	oculogyric crisis
7	oculogyric crisis
4	oculogyric crisis
8	oculogyric crisis
109.5	oculogyric crisis
54	thermoregulation disorders
4	thermoregulation disorders
36.5	thermoregulation disorders
4.66667	thermoregulation disorders
3	thermoregulation disorders
3.6	thermoregulation disorders
0.933333	thermoregulation disorders
11	thermoregulation disorders
7	thermoregulation disorders
16	thermoregulation disorders
109.5	thermoregulation disorders
4	sleep disorders
4	sleep disorders
4.66667	sleep disorders
11.0667	sleep disorders
7.1	sleep disorders
5.53333	sleep disorders
146.167	sleep disorders
118.667	sleep disorders
7	sleep disorders
17	hypoglycemic episodes
121.667	hypoglycemic episodes
109.5	hypoglycemic episodes
16	encephalopathy
0.933333	encephalopathy
121.667	encephalopathy
25	encephalopathy
7.9	encephalopathy

## Sheet: C
age at diagnosis (years)	initial symptom
0.153425	developmental delay
3.94521	developmental delay
6.65753	developmental delay
3.45205	developmental delay
1.47945	developmental delay
0.0575342	developmental delay
1.39726	developmental delay
0.0821918	developmental delay
2.54795	developmental delay
0.246575	developmental delay
0.493151	developmental delay
0.410959	developmental delay
1.23288	developmental delay
0.493151	developmental delay
1.9726	developmental delay
0.0821918	developmental delay
0.493151	developmental delay
0.0273973	developmental delay
9	developmental delay
0.0164384	developmental delay
14	developmental delay
0.0547945	developmental delay
10	developmental delay
6.90411	developmental delay
0.410959	developmental delay
15	developmental delay
0.986301	developmental delay
0.652055	developmental delay
4.76712	developmental delay
2.13699	developmental delay
1.06849	developmental delay
1.64384	developmental delay
0.0273973	microcephaly
6.65753	microcephaly
2.54795	microcephaly
0.0547945	microcephaly
0.0383562	microcephaly
3.45205	epileptic seizures
0.246575	epileptic seizures
0.986301	epileptic seizures
0.986301	epileptic seizures
0.594521	epileptic seizures
4.76712	epileptic seizures
13	epileptic seizures
1.56164	upper limb tone abnormality
0.00821918	upper limb tone abnormality
1.47945	upper limb tone abnormality
0.0191781	upper limb tone abnormality
0.986301	upper limb tone abnormality
1.39726	upper limb tone abnormality
14	upper limb tone abnormality
0.0821918	upper limb tone abnormality
0.493151	upper limb tone abnormality
2.79452	upper limb tone abnormality
0.0273973	upper limb tone abnormality
0.986301	upper limb tone abnormality
16	upper limb tone abnormality
14	upper limb tone abnormality
0.134247	upper limb tone abnormality
0.739726	upper limb tone abnormality
1.24658	upper limb tone abnormality
0.364384	upper limb tone abnormality
1.11233	upper limb tone abnormality
4.76712	upper limb tone abnormality
1.56164	lower limb tone abnormality
0.00821918	lower limb tone abnormality
1.47945	lower limb tone abnormality
0.0191781	lower limb tone abnormality
0.986301	lower limb tone abnormality
1.39726	lower limb tone abnormality
14	lower limb tone abnormality
0.0821918	lower limb tone abnormality
9	lower limb tone abnormality
4.93151	lower limb tone abnormality
0.493151	lower limb tone abnormality
2.79452	lower limb tone abnormality
7	lower limb tone abnormality
0.0273973	lower limb tone abnormality
0.986301	lower limb tone abnormality
16	lower limb tone abnormality
14	lower limb tone abnormality
0.134247	lower limb tone abnormality
0.739726	lower limb tone abnormality
21	lower limb tone abnormality
1.11233	lower limb tone abnormality
4.76712	lower limb tone abnormality
0.249315	truncal hypotonia
1.56164	truncal hypotonia
0.153425	truncal hypotonia
0.00821918	truncal hypotonia
6.65753	truncal hypotonia
1.47945	truncal hypotonia
0.821918	truncal hypotonia
0.0191781	truncal hypotonia
0.986301	truncal hypotonia
1.39726	truncal hypotonia
0.0328767	truncal hypotonia
14	truncal hypotonia
0.0821918	truncal hypotonia
2.79452	truncal hypotonia
0.0273973	truncal hypotonia
0.986301	truncal hypotonia
0.0164384	truncal hypotonia
14	truncal hypotonia
14	truncal hypotonia
0.134247	truncal hypotonia
0.986301	truncal hypotonia
0.99726	truncal hypotonia
0.345205	truncal hypotonia
0.920548	truncal hypotonia
5.50685	truncal hypotonia
0.249315	truncal hypotonia
0.90137	truncal hypotonia
0.652055	truncal hypotonia
1.89041	truncal hypotonia
1.11233	truncal hypotonia
2.87671	truncal hypotonia
14	dystonia
7.31507	dystonia
7.56164	dystonia
4.93151	dystonia
6	dystonia
43	dystonia
9.53425	dystonia
34	dystonia
6.73973	dystonia
6.90411	dystonia
0.0767123	dystonia
10	dystonia
11	dystonia
7	dystonia
11	dystonia
16	dystonia
0.0383562	dystonia
0.0164384	dystonia
6.82192	dystonia
14	dystonia
11	dystonia
10.6849	dystonia
9.20548	dystonia
0.739726	dystonia
21	dystonia
1.16986	dystonia
0.99726	dystonia
1.80822	dystonia
1.89041	dystonia
9.36986	dystonia
1.11233	dystonia
9.45205	dystonia
2.87671	dystonia
0.0821918	dyskinesia
0.986301	oculogyric crisis
0.0383562	oculogyric crisis
0.0164384	oculogyric crisis
14	oculogyric crisis
10	oculogyric crisis
0.613699	oculogyric crisis
0.575342	oculogyric crisis
1.36164	oculogyric crisis
0.153425	sleep disorders
0.0164384	sleep disorders
14	sleep disorders
14	sleep disorders
0.0219178	hypoglycemic episodes
0.0273973	hypoglycemic episodes
0.0164384	hypoglycemic episodes
0.0164384	encephalopathy
4.76712	encephalopathy

## Sheet: D
diagnostic delay (months)	initial symptom
42	developmental delay
75	developmental delay
36	developmental delay
17	developmental delay
-0.3	developmental delay
13	developmental delay
0	developmental delay
0	developmental delay
4	developmental delay
13	developmental delay
0	developmental delay
0	developmental delay
-6.66667	developmental delay
103.5	developmental delay
0.2	developmental delay
158.333	developmental delay
-4.33333	developmental delay
117.667	developmental delay
79	developmental delay
1	developmental delay
173.5	developmental delay
6	developmental delay
1.93333	developmental delay
53	developmental delay
18	developmental delay
8	developmental delay
16	developmental delay
-0.666667	microcephaly
75	microcephaly
-0.333333	microcephaly
0.466667	microcephaly
36	epileptic seizures
-45	epileptic seizures
11	epileptic seizures
6	epileptic seizures
2.23333	epileptic seizures
53	epileptic seizures
86.1667	epileptic seizures
18	upper limb tone abnormality
-2.9	upper limb tone abnormality
17	upper limb tone abnormality
0.233333	upper limb tone abnormality
12	upper limb tone abnormality
13	upper limb tone abnormality
122.333	upper limb tone abnormality
0	upper limb tone abnormality
4	upper limb tone abnormality
33	upper limb tone abnormality
-0.666667	upper limb tone abnormality
11	upper limb tone abnormality
74.6667	upper limb tone abnormality
169.333	upper limb tone abnormality
3	upper limb tone abnormality
14.1667	upper limb tone abnormality
3.43333	upper limb tone abnormality
9.53333	upper limb tone abnormality
53	upper limb tone abnormality
18	lower limb tone abnormality
-2.9	lower limb tone abnormality
17	lower limb tone abnormality
0.233333	lower limb tone abnormality
12	lower limb tone abnormality
13	lower limb tone abnormality
122.333	lower limb tone abnormality
0	lower limb tone abnormality
61.5	lower limb tone abnormality
46	lower limb tone abnormality
4	lower limb tone abnormality
33	lower limb tone abnormality
49.1667	lower limb tone abnormality
-0.666667	lower limb tone abnormality
11	lower limb tone abnormality
74.6667	lower limb tone abnormality
169.333	lower limb tone abnormality
3	lower limb tone abnormality
159.5	lower limb tone abnormality
9.53333	lower limb tone abnormality
53	lower limb tone abnormality
0.0333333	truncal hypotonia
18	truncal hypotonia
-2.9	truncal hypotonia
75	truncal hypotonia
17	truncal hypotonia
9	truncal hypotonia
0.233333	truncal hypotonia
12	truncal hypotonia
13	truncal hypotonia
-1.6	truncal hypotonia
122.333	truncal hypotonia
0	truncal hypotonia
33	truncal hypotonia
-0.666667	truncal hypotonia
11	truncal hypotonia
0.2	truncal hypotonia
169.333	truncal hypotonia
170.333	truncal hypotonia
6	truncal hypotonia
3.13333	truncal hypotonia
1.2	truncal hypotonia
8.2	truncal hypotonia
65	truncal hypotonia
-2.96667	truncal hypotonia
7.96667	truncal hypotonia
1.93333	truncal hypotonia
19	truncal hypotonia
9.53333	truncal hypotonia
28	truncal hypotonia
122.333	dystonia
74	dystonia
6	dystonia
46	dystonia
1	dystonia
7.16667	dystonia
20	dystonia
245.667	dystonia
44	dystonia
54	dystonia
-17.0667	dystonia
13.6667	dystonia
49.8333	dystonia
49.1667	dystonia
73.8333	dystonia
74.6667	dystonia
0.466667	dystonia
0.2	dystonia
47	dystonia
158.333	dystonia
25.8333	dystonia
46	dystonia
40	dystonia
3	dystonia
159.5	dystonia
12.2333	dystonia
8.13333	dystonia
16	dystonia
19	dystonia
42	dystonia
9.53333	dystonia
43	dystonia
28	dystonia
7	oculogyric crisis
0.466667	oculogyric crisis
0.2	oculogyric crisis
169.333	oculogyric crisis
117.667	oculogyric crisis
3.46667	oculogyric crisis
4	oculogyric crisis
12.5667	oculogyric crisis
0.2	sleep disorders
169.333	sleep disorders
170.333	sleep disorders
-0.733333	hypoglycemic episodes
-0.666667	hypoglycemic episodes
0.2	hypoglycemic episodes
0.2	encephalopathy
53	encephalopathy
