# Supplementary material for: Insights into the expanding phenotypic spectrum of inherited disorders of biogenic amines
Source: Nat Commun. 2021 Sep 20;12:5529. doi: 10.1038/s41467-021-25515-5 (PMC8452745; doi:10.1038/s41467-021-25515-5)
Supplement: Supplementary file 4 — Source Data [file 41467_2021_25515_MOESM4_ESM.zip › source_data_Figure_6.xlsx]

## Sheet: AADCD
disease	Parameter	value	classification
AADCD	HVA	16	-
AADCD	HVA	80	-
AADCD	HVA	35	-
AADCD	HVA	72	-
AADCD	HVA	39	-
AADCD	HVA	24	-
AADCD	HVA	25	-
AADCD	HVA	140	-
AADCD	HVA	21	-
AADCD	HVA	19	-
AADCD	HVA	9	-
AADCD	HVA	108	-
AADCD	HVA	169	o
AADCD	HVA	124	o
AADCD	HVA	85.1	-
AADCD	HVA	181	-
AADCD	HVA	22	-
AADCD	HVA	16.3	-
AADCD	HVA	23	-
AADCD	HVA	8	-
AADCD	HVA	9	-
AADCD	HVA	21	-
AADCD	HVA	0	-
AADCD	HVA	57	-
AADCD	HVA	17	-
AADCD	HVA	245	-
AADCD	HVA	70	-
AADCD	HVA	54	-
AADCD	HVA	22	-
AADCD	HVA	4.9	-
AADCD	HVA	9	-
AADCD	HVA	25	-
AADCD	HVA	64	-
AADCD	HVA	80	-
AADCD	HVA	22	-
AADCD	HVA	88	-
AADCD	HVA	47	-
AADCD	HVA	83	-
AADCD	HVA	105	-
AADCD	HVA	4	-
AADCD	5-HIAA	2	-
AADCD	5-HIAA	11	-
AADCD	5-HIAA	0	-
AADCD	5-HIAA	10	-
AADCD	5-HIAA	83	-
AADCD	5-HIAA	21	-
AADCD	5-HIAA	32	-
AADCD	5-HIAA	116	-
AADCD	5-HIAA	29	-
AADCD	5-HIAA	95	-
AADCD	5-HIAA	1	-
AADCD	5-HIAA	25	-
AADCD	5-HIAA	50	-
AADCD	5-HIAA	30	-
AADCD	5-HIAA	21.6	-
AADCD	5-HIAA	27	-
AADCD	5-HIAA	63	-
AADCD	5-HIAA	10	-
AADCD	5-HIAA	6	-
AADCD	5-HIAA	12	-
AADCD	5-HIAA	5	-
AADCD	5-HIAA	5	-
AADCD	5-HIAA	0	-
AADCD	5-HIAA	14	-
AADCD	5-HIAA	2	-
AADCD	5-HIAA	108	-
AADCD	5-HIAA	64	-
AADCD	5-HIAA	46	-
AADCD	5-HIAA	0	-
AADCD	5-HIAA	4.9	-
AADCD	5-HIAA	9	-
AADCD	5-HIAA	13	-
AADCD	5-HIAA	13	-
AADCD	5-HIAA	52	-
AADCD	5-HIAA	0	-
AADCD	5-HIAA	10	-
AADCD	5-HIAA	14	-
AADCD	5-HIAA	22	-
AADCD	5-HIAA	36	-
AADCD	5-HIAA	4	-
AADCD	HVA_5-HIAA_ratio	8	+
AADCD	HVA_5-HIAA_ratio	7.273	+
AADCD	HVA_5-HIAA_ratio	7.2	+
AADCD	HVA_5-HIAA_ratio	0.47	-
AADCD	HVA_5-HIAA_ratio	1.143	-
AADCD	HVA_5-HIAA_ratio	0.781	-
AADCD	HVA_5-HIAA_ratio	1.207	-
AADCD	HVA_5-HIAA_ratio	0.724	-
AADCD	HVA_5-HIAA_ratio	0.2	-
AADCD	HVA_5-HIAA_ratio	9	+
AADCD	HVA_5-HIAA_ratio	4.32	+
AADCD	HVA_5-HIAA_ratio	3.38	o
AADCD	HVA_5-HIAA_ratio	4.133	+
AADCD	HVA_5-HIAA_ratio	3.94	o
AADCD	HVA_5-HIAA_ratio	6.704	+
AADCD	HVA_5-HIAA_ratio	0.349	-
AADCD	HVA_5-HIAA_ratio	1.63	o
AADCD	HVA_5-HIAA_ratio	3.833	+
AADCD	HVA_5-HIAA_ratio	0.667	-
AADCD	HVA_5-HIAA_ratio	1.8	o
AADCD	HVA_5-HIAA_ratio	4.2	+
AADCD	HVA_5-HIAA_ratio	4.071	o
AADCD	HVA_5-HIAA_ratio	8.5	+
AADCD	HVA_5-HIAA_ratio	2.269	o
AADCD	HVA_5-HIAA_ratio	1.094	-
AADCD	HVA_5-HIAA_ratio	1.174	-
AADCD	HVA_5-HIAA_ratio	1	-
AADCD	HVA_5-HIAA_ratio	1	-
AADCD	HVA_5-HIAA_ratio	1.923	o
AADCD	HVA_5-HIAA_ratio	4.923	+
AADCD	HVA_5-HIAA_ratio	1.538	o
AADCD	HVA_5-HIAA_ratio	8.8	+
AADCD	HVA_5-HIAA_ratio	3.357	+
AADCD	HVA_5-HIAA_ratio	3.773	o
AADCD	HVA_5-HIAA_ratio	2.917	o
AADCD	HVA_5-HIAA_ratio	1	-
AADCD	5-MTHF	111	o
AADCD	5-MTHF	71	o
AADCD	5-MTHF	67	o
AADCD	5-MTHF	113	o
AADCD	5-MTHF	1.1	-
AADCD	5-MTHF	147	o
AADCD	5-MTHF	87	o
AADCD	5-MTHF	173	o
AADCD	5-MTHF	176	o
AADCD	5-MTHF	126	o
AADCD	5-MTHF	12	-
AADCD	5-MTHF	120	o
AADCD	5-MTHF	127	o
AADCD	5-MTHF	123	o
AADCD	5-MTHF	74	o
AADCD	5-MTHF	223	o
AADCD	5-MTHF	126	o
AADCD	5-MTHF	250	o
AADCD	5-MTHF	146	o
AADCD	5-MTHF	108	o
AADCD	5-MTHF	131	o
AADCD	5-MTHF	100	o
AADCD	5-MTHF	110	o
AADCD	5-MTHF	44	o
AADCD	3-OMD	1728	+
AADCD	3-OMD	655	+
AADCD	3-OMD	736	+
AADCD	3-OMD	929	+
AADCD	3-OMD	2001	+
AADCD	3-OMD	137	+
AADCD	3-OMD	921	+
AADCD	3-OMD	27	o
AADCD	3-OMD	2127	+
AADCD	3-OMD	2927	+
AADCD	3-OMD	2140	+
AADCD	3-OMD	328	+
AADCD	3-OMD	522	+
AADCD	3-OMD	1720	+
AADCD	3-OMD	1416	+
AADCD	3-OMD	3951	+
AADCD	3-OMD	2407	+
AADCD	3-OMD	1748	+
AADCD	3-OMD	1172	+
AADCD	3-OMD	1493	+
AADCD	3-OMD	658	+
AADCD	3-OMD	1.136	o
AADCD	3-OMD	1414	+
AADCD	3-OMD	134	+
AADCD	3-OMD	3156	+
AADCD	3-OMD	1323	+
AADCD	3-OMD	808	+
AADCD	3-OMD	824	+
AADCD	3-OMD	1362	+
AADCD	3-OMD	1609	+
AADCD	3-OMD	310	+
AADCD	3-OMD	1328	+
AADCD	3-OMD	808	+
AADCD	3-OMD	6507	+
AADCD	3-OMD	1170	+
AADCD	3-OMD	125	+
AADCD	3-OMD	1497	+
AADCD	3-OMD	502	+
AADCD	L-Dopa	143	+
AADCD	L-Dopa	1.9	o
AADCD	L-Dopa	1.9	o
AADCD	L-Dopa	103	+
AADCD	L-Dopa	4491	+
AADCD	L-Dopa	125	+
AADCD	L-Dopa	15
AADCD	L-Dopa	167	+
AADCD	L-Dopa	243	+
AADCD	L-Dopa	230	+
AADCD	L-Dopa	8	o
AADCD	L-Dopa	256	+
AADCD	L-Dopa	43	+
AADCD	L-Dopa	54	+
AADCD	L-Dopa	54	+
AADCD	L-Dopa	34	+
AADCD	5hydroxytryptophan	161	+
AADCD	5hydroxytryptophan	115	+
AADCD	5hydroxytryptophan	90	+
AADCD	5hydroxytryptophan	166	+
AADCD	5hydroxytryptophan	80	+
AADCD	5hydroxytryptophan	20	+
AADCD	5hydroxytryptophan	10	o
AADCD	5hydroxytryptophan	208	+
AADCD	5hydroxytryptophan	147	+
AADCD	5hydroxytryptophan	100	+
AADCD	5hydroxytryptophan	195	+
AADCD	5hydroxytryptophan	64	+
AADCD	5hydroxytryptophan	63	+
AADCD	5hydroxytryptophan	101.3	+
AADCD	5hydroxytryptophan	0
AADCD	5hydroxytryptophan	118	+
AADCD	5hydroxytryptophan	69.8	+
AADCD	5hydroxytryptophan	89	+
AADCD	5hydroxytryptophan	252	+
AADCD	5hydroxytryptophan	29	+
AADCD	5hydroxytryptophan	252	+
AADCD	5hydroxytryptophan	380	+
AADCD	5hydroxytryptophan	72	+
AADCD	5hydroxytryptophan	119	+
AADCD	5hydroxytryptophan	121	+
AADCD	5hydroxytryptophan	72	+
AADCD	5hydroxytryptophan	216	+
AADCD	5hydroxytryptophan	85	+
AADCD	tetrahydrobiopterin	26	o
AADCD	tetrahydrobiopterin	71	+
AADCD	tetrahydrobiopterin	50	o
AADCD	tetrahydrobiopterin	1.9	-
AADCD	tetrahydrobiopterin	48	o
AADCD	tetrahydrobiopterin	3	-
AADCD	tetrahydrobiopterin	2	-
AADCD	tetrahydrobiopterin	19	-
AADCD	tetrahydrobiopterin	38	o
AADCD	tetrahydrobiopterin	53	o
AADCD	tetrahydrobiopterin	27	o
AADCD	tetrahydrobiopterin	26	o
AADCD	tetrahydrobiopterin	59
AADCD	tetrahydrobiopterin	41	o
AADCD	tetrahydrobiopterin	16	-
AADCD	total_neopterin	25	o
AADCD	total_neopterin	28	+
AADCD	total_neopterin	9	o
AADCD	total_neopterin	5	-
AADCD	total_neopterin	6	-
AADCD	total_neopterin	7
AADCD	total_neopterin	8	o
AADCD	total_neopterin	21	o
AADCD	total_neopterin	9	o
AADCD	total_neopterin	11.03	o
AADCD	total_neopterin	10.2	o
AADCD	total_neopterin	85	+
AADCD	total_neopterin	11	o
AADCD	total_neopterin	0	-
AADCD	total_neopterin	11	o
AADCD	total_neopterin	12	o
AADCD	total_neopterin	5	-
AADCD	total_neopterin	2.5	-
AADCD	total_neopterin	14	o
AADCD	total_neopterin	9	o
AADCD	total_neopterin	41	+
AADCD	total_neopterin	15	o
AADCD	total_neopterin	15	o
AADCD	prolactin	1	-
AADCD	prolactin	463	o
AADCD	prolactin	12	-
AADCD	prolactin	1023	+
AADCD	prolactin	56	o
AADCD	prolactin	26.4	-
AADCD	prolactin	16.3	-
AADCD	prolactin	392	o
AADCD	prolactin	375	o
AADCD	prolactin	584	+

## Sheet: THD
disease	Parameter	value	classification
THD	HVA	47	-
THD	HVA	11	-
THD	HVA	194	-
THD	HVA	15	-
THD	HVA	45	-
THD	HVA	146	-
THD	HVA	1	-
THD	HVA	47	-
THD	HVA	68	-
THD	HVA	18	-
THD	HVA	50	-
THD	HVA	31	-
THD	HVA	5	-
THD	HVA	18.5	-
THD	HVA	65	-
THD	HVA	168	-
THD	HVA	29	-
THD	HVA	70	-
THD	HVA	69	-
THD	HVA	32	-
THD	HVA	30	-
THD	HVA	288	-
THD	HVA	92	-
THD	HVA	16	-
THD	HVA	6	-
THD	HVA	236	-
THD	HVA	21	-
THD	HVA	270	-
THD	HVA	0	-
THD	HVA	39	-
THD	HVA	7	-
THD	HVA	49	-
THD	HVA	43	-
THD	5-HIAA	367	+
THD	5-HIAA	155	o
THD	5-HIAA	354	o
THD	5-HIAA	277	o
THD	5-HIAA	182	o
THD	5-HIAA	134	o
THD	5-HIAA	176	o
THD	5-HIAA	154	-
THD	5-HIAA	143	o
THD	5-HIAA	247	o
THD	5-HIAA	197	o
THD	5-HIAA	270	o
THD	5-HIAA	192	o
THD	5-HIAA	235	o
THD	5-HIAA	32	-
THD	5-HIAA	169	-
THD	5-HIAA	94	o
THD	5-HIAA	175	o
THD	5-HIAA	129	o
THD	5-HIAA	213	o
THD	5-HIAA	117	-
THD	5-HIAA	361	o
THD	5-HIAA	92	o
THD	5-HIAA	277	o
THD	5-HIAA	160	o
THD	5-HIAA	217	o
THD	5-HIAA	91	o
THD	5-HIAA	267	o
THD	5-HIAA	43.2	-
THD	5-HIAA	149	-
THD	5-HIAA	370	+
THD	5-HIAA	229	o
THD	5-HIAA	196	o
THD	HVA_5-HIAA_ratio	0.128	-
THD	HVA_5-HIAA_ratio	0.071	-
THD	HVA_5-HIAA_ratio	0.548	-
THD	HVA_5-HIAA_ratio	0.054	-
THD	HVA_5-HIAA_ratio	0.247	-
THD	HVA_5-HIAA_ratio	1.09	-
THD	HVA_5-HIAA_ratio	0.006	-
THD	HVA_5-HIAA_ratio	0.305	-
THD	HVA_5-HIAA_ratio	0.476	-
THD	HVA_5-HIAA_ratio	0.073	-
THD	HVA_5-HIAA_ratio	0.254	-
THD	HVA_5-HIAA_ratio	0.115	-
THD	HVA_5-HIAA_ratio	0.026	-
THD	HVA_5-HIAA_ratio	0.079	-
THD	HVA_5-HIAA_ratio	2.031	o
THD	HVA_5-HIAA_ratio	0.994	-
THD	HVA_5-HIAA_ratio	0.309	-
THD	HVA_5-HIAA_ratio	0.4	-
THD	HVA_5-HIAA_ratio	0.535	-
THD	HVA_5-HIAA_ratio	0.15	-
THD	HVA_5-HIAA_ratio	0.256	-
THD	HVA_5-HIAA_ratio	0.798	-
THD	HVA_5-HIAA_ratio	1	-
THD	HVA_5-HIAA_ratio	0.058	-
THD	HVA_5-HIAA_ratio	0.037	-
THD	HVA_5-HIAA_ratio	1.088	-
THD	HVA_5-HIAA_ratio	0.231	-
THD	HVA_5-HIAA_ratio	1.011	-
THD	HVA_5-HIAA_ratio	0.262	-
THD	HVA_5-HIAA_ratio	0.019	-
THD	HVA_5-HIAA_ratio	0.214	-
THD	HVA_5-HIAA_ratio	0.219	-
THD	5hydroxytryptophan	7	o
THD	5hydroxytryptophan	13	+
THD	5hydroxytryptophan	15	o
THD	5hydroxytryptophan	11	o
THD	5hydroxytryptophan	5	o
THD	5hydroxytryptophan	9	o
THD	5hydroxytryptophan	3.9	o
THD	5hydroxytryptophan	15	o
THD	5hydroxytryptophan	16	+
THD	5hydroxytryptophan	7.4	o
THD	5hydroxytryptophan	42	+
THD	5hydroxytryptophan	52	+
THD	5hydroxytryptophan	7	o
THD	5hydroxytryptophan	6	o
THD	5hydroxytryptophan	8	o
THD	5hydroxytryptophan	12	+
THD	5hydroxytryptophan	8	o
THD	5hydroxytryptophan	8	o
THD	tetrahydrobiopterin	8	-
THD	tetrahydrobiopterin	14	-
THD	tetrahydrobiopterin	60	o
THD	tetrahydrobiopterin	30	o
THD	tetrahydrobiopterin	37	o
THD	tetrahydrobiopterin	37	o
THD	tetrahydrobiopterin	36	o
THD	tetrahydrobiopterin	33	o
THD	total_neopterin	10	o
THD	total_neopterin	22	o
THD	total_neopterin	9	o
THD	total_neopterin	17	o
THD	total_neopterin	11	o
THD	total_neopterin	14.94	o
THD	total_neopterin	7.9	-
THD	total_neopterin	11	o
THD	total_neopterin	9	o
THD	total_neopterin	9	o
THD	total_neopterin	11	o
THD	total_neopterin	11	o
THD	total_neopterin	2.8	-
THD	total_neopterin	9.8	-
THD	total_neopterin	11.5	o
THD	total_neopterin	13	o
THD	total_neopterin	9	o
THD	total_neopterin	8	o
THD	total_neopterin	20	o
THD	total_neopterin	8	o
THD	total_neopterin	17	o
THD	total_neopterin	11	o
THD	total_neopterin	9	o
THD	total_neopterin	13	o
THD	prolactin	592	o
THD	prolactin	629.5	+
THD	prolactin	1261	+
THD	prolactin	275.6	o
THD	prolactin	7.05	-
THD	prolactin	1925	+
THD	prolactin	33.5	-
THD	prolactin	74.5	o
THD	prolactin	47	o
THD	prolactin	1429	+
THD	prolactin	226	o
THD	prolactin	875	+
THD	prolactin	2287	+

## Sheet: arGTPCHD
disease	Parameter	value	classification
arGTPGHD	HVA	145	-
arGTPGHD	HVA	120	-
arGTPGHD	HVA	298	o
arGTPGHD	HVA	107	-
arGTPGHD	HVA	47	-
arGTPGHD	HVA	284	-
arGTPGHD	HVA	705	o
arGTPGHD	HVA	849	o
arGTPGHD	HVA	98	-
arGTPGHD	HVA	423	o
arGTPGHD	HVA	0	-
arGTPGHD	HVA	151	-
arGTPGHD	5-HIAA	151	-
arGTPGHD	5-HIAA	74	-
arGTPGHD	5-HIAA	136.5	o
arGTPGHD	5-HIAA	58	-
arGTPGHD	5-HIAA	90	-
arGTPGHD	5-HIAA	177	o
arGTPGHD	5-HIAA	644	o
arGTPGHD	5-HIAA	540	o
arGTPGHD	5-HIAA	232	o
arGTPGHD	5-HIAA	203	o
arGTPGHD	5-HIAA	10.51	-
arGTPGHD	5-HIAA	387	+
arGTPGHD	HVA_5-HIAA_ratio	0.96	-
arGTPGHD	HVA_5-HIAA_ratio	1.622	o
arGTPGHD	HVA_5-HIAA_ratio	2.183	o
arGTPGHD	HVA_5-HIAA_ratio	1.845	o
arGTPGHD	HVA_5-HIAA_ratio	0.522	-
arGTPGHD	HVA_5-HIAA_ratio	1.605	o
arGTPGHD	HVA_5-HIAA_ratio	1.095	o
arGTPGHD	HVA_5-HIAA_ratio	1.572	o
arGTPGHD	HVA_5-HIAA_ratio	0.422	-
arGTPGHD	HVA_5-HIAA_ratio	2.084	o
arGTPGHD	HVA_5-HIAA_ratio	0.39	-
arGTPGHD	tetrahydrobiopterin	6	-
arGTPGHD	tetrahydrobiopterin	8	-
arGTPGHD	tetrahydrobiopterin	13	-
arGTPGHD	total_neopterin	7	o
arGTPGHD	total_neopterin	86	+
arGTPGHD	total_neopterin	15.81	o
arGTPGHD	total_neopterin	2	-
arGTPGHD	total_neopterin	0.09	-
arGTPGHD	total_neopterin	4	-
arGTPGHD	total_neopterin	5	-
arGTPGHD	total_neopterin	0	-
arGTPGHD	total_neopterin	0.5	-
arGTPGHD	total_neopterin	4.24	-
arGTPGHD	total_neopterin	0.5	-
arGTPGHD	phenylalanine_csf	11.1	o
arGTPGHD	phenylalanine_csf	24	+
arGTPGHD	phenylalanine_csf	11	o
arGTPGHD	phenylalanine_csf	8.2	o
arGTPGHD	phenylalanine_csf	8.2	o
arGTPGHD	phenylalanine_csf	55.39	+
arGTPGHD	biopterin_ur	0.24	-
arGTPGHD	biopterin_ur	0.49	-
arGTPGHD	biopterin_ur	50	+
arGTPGHD	biopterin_ur	0.26	-
arGTPGHD	biopterin_ur	0.03	-
arGTPGHD	biopterin_ur	0.01	-
arGTPGHD	biopterin_ur	0.134	-
arGTPGHD	neopterin_ur	0.11	-
arGTPGHD	neopterin_ur	0.47	-
arGTPGHD	neopterin_ur	270	+
arGTPGHD	neopterin_ur	0.13	-
arGTPGHD	neopterin_ur	0.01	-
arGTPGHD	neopterin_ur	0.01	-
arGTPGHD	neopterin_ur	0.052	-
arGTPGHD	phenylalanine_p	55	o
arGTPGHD	phenylalanine_p	111	+
arGTPGHD	phenylalanine_p	94	+
arGTPGHD	phenylalanine_p	45.6	o
arGTPGHD	phenylalanine_p	500	+
arGTPGHD	phenylalanine_p	45	o
arGTPGHD	phenylalanine_p	41	o
arGTPGHD	phenylalanine_p	203	+
arGTPGHD	phenylalanine_p	56	o
arGTPGHD	phenylalanine_p	489.769	+
arGTPGHD	phenylalanine_p	357.6	+
arGTPGHD	phenylalanine_p	1271.34	+

## Sheet: adGTPCHD
disease	Parameter	value	classification
adGTPGHD	HVA	350	o
adGTPGHD	HVA	193	-
adGTPGHD	HVA	318	o
adGTPGHD	HVA	268	-
adGTPGHD	HVA	188	-
adGTPGHD	HVA	229	o
adGTPGHD	HVA	25.5	-
adGTPGHD	HVA	276	-
adGTPGHD	HVA	246	o
adGTPGHD	HVA	383	o
adGTPGHD	HVA	133	-
adGTPGHD	HVA	225	o
adGTPGHD	HVA	198	-
adGTPGHD	HVA	196	-
adGTPGHD	HVA	55	-
adGTPGHD	5-HIAA	158	o
adGTPGHD	5-HIAA	53	-
adGTPGHD	5-HIAA	173	o
adGTPGHD	5-HIAA	236	o
adGTPGHD	5-HIAA	74	-
adGTPGHD	5-HIAA	143	o
adGTPGHD	5-HIAA	21.1	-
adGTPGHD	5-HIAA	109	-
adGTPGHD	5-HIAA	106	o
adGTPGHD	5-HIAA	153	o
adGTPGHD	5-HIAA	58	-
adGTPGHD	5-HIAA	107	o
adGTPGHD	5-HIAA	84	-
adGTPGHD	5-HIAA	96	o
adGTPGHD	5-HIAA	29	-
adGTPGHD	HVA_5-HIAA_ratio	2.215	o
adGTPGHD	HVA_5-HIAA_ratio	3.642	o
adGTPGHD	HVA_5-HIAA_ratio	1.838	o
adGTPGHD	HVA_5-HIAA_ratio	1.136	-
adGTPGHD	HVA_5-HIAA_ratio	2.541	o
adGTPGHD	HVA_5-HIAA_ratio	1.601	-
adGTPGHD	HVA_5-HIAA_ratio	1.209	-
adGTPGHD	HVA_5-HIAA_ratio	2.532	o
adGTPGHD	HVA_5-HIAA_ratio	2.321	o
adGTPGHD	HVA_5-HIAA_ratio	2.503	o
adGTPGHD	HVA_5-HIAA_ratio	2.293	o
adGTPGHD	HVA_5-HIAA_ratio	2.103	o
adGTPGHD	HVA_5-HIAA_ratio	2.357	o
adGTPGHD	HVA_5-HIAA_ratio	2.042	o
adGTPGHD	HVA_5-HIAA_ratio	1.897	o
adGTPGHD	tetrahydrobiopterin	6	-
adGTPGHD	tetrahydrobiopterin	9	-
adGTPGHD	tetrahydrobiopterin	9	-
adGTPGHD	total_neopterin	4	-
adGTPGHD	total_neopterin	8	o
adGTPGHD	total_neopterin	3	-
adGTPGHD	total_neopterin	2	-
adGTPGHD	total_neopterin	21.34	o
adGTPGHD	total_neopterin	30.43	+
adGTPGHD	total_neopterin	23	o
adGTPGHD	total_neopterin	6	o
adGTPGHD	total_neopterin	6	-
adGTPGHD	total_neopterin	4.3	-
adGTPGHD	total_neopterin	4.1	-
adGTPGHD	total_neopterin	4.7	-
adGTPGHD	total_neopterin	3.5	-
adGTPGHD	phenylalanine_csf	11.5
adGTPGHD	phenylalanine_csf	9.43	o
adGTPGHD	phenylalanine_csf	12	+
adGTPGHD	phenylalanine_csf	10	o
adGTPGHD	phenylalanine_csf	8	o
adGTPGHD	biopterin_ur	1	o
adGTPGHD	biopterin_ur	0.42	-
adGTPGHD	biopterin_ur	0.16	-
adGTPGHD	biopterin_ur	1.21	o
adGTPGHD	biopterin_ur	0.6	o
adGTPGHD	biopterin_ur	0.27	-
adGTPGHD	neopterin_ur	0.4	-
adGTPGHD	neopterin_ur	0.23	-
adGTPGHD	neopterin_ur	0.13	-
adGTPGHD	neopterin_ur	0.27	o
adGTPGHD	neopterin_ur	0.25	-
adGTPGHD	neopterin_ur	0.26	o
adGTPGHD	phenylalanine_p	112	+
adGTPGHD	phenylalanine_p	56	o
adGTPGHD	phenylalanine_p	43	o
adGTPGHD	phenylalanine_p	32	o
adGTPGHD	phenylalanine_p	42	o
adGTPGHD	phenylalanine_p	64.61	o
adGTPGHD	phenylalanine_p	54	o
adGTPGHD	phenylalanine_p	10	-
adGTPGHD	phenylalanine_p	59	o

## Sheet: PTPSD
disease	Parameter	value	classification
PTPSD	HVA	111	-
PTPSD	HVA	49	-
PTPSD	HVA	264	-
PTPSD	HVA	154	-
PTPSD	HVA	349	-
PTPSD	HVA	246	-
PTPSD	HVA	459	-
PTPSD	HVA	38	-
PTPSD	HVA	754	o
PTPSD	HVA	544	o
PTPSD	HVA	743	o
PTPSD	HVA	25	-
PTPSD	HVA	145	-
PTPSD	HVA	6	-
PTPSD	HVA	30	-
PTPSD	HVA	181	-
PTPSD	HVA	71	-
PTPSD	HVA	325	-
PTPSD	HVA	22	-
PTPSD	HVA	349	-
PTPSD	HVA	349	-
PTPSD	HVA	1247.5	o
PTPSD	HVA	340	-
PTPSD	HVA	149	-
PTPSD	HVA	26	-
PTPSD	HVA	266	o
PTPSD	HVA	143	-
PTPSD	HVA	157	-
PTPSD	HVA	256	-
PTPSD	HVA	447	-
PTPSD	HVA	58	-
PTPSD	HVA	10	-
PTPSD	HVA	6	-
PTPSD	5-HIAA	259	o
PTPSD	5-HIAA	15	-
PTPSD	5-HIAA	97	-
PTPSD	5-HIAA	33	-
PTPSD	5-HIAA	131	-
PTPSD	5-HIAA	112	-
PTPSD	5-HIAA	223	-
PTPSD	5-HIAA	18	-
PTPSD	5-HIAA	667	o
PTPSD	5-HIAA	184	-
PTPSD	5-HIAA	326	o
PTPSD	5-HIAA	9	-
PTPSD	5-HIAA	206	-
PTPSD	5-HIAA	14	-
PTPSD	5-HIAA	69	o
PTPSD	5-HIAA	147	o
PTPSD	5-HIAA	11	-
PTPSD	5-HIAA	150	-
PTPSD	5-HIAA	13	-
PTPSD	5-HIAA	156	-
PTPSD	5-HIAA	156	-
PTPSD	5-HIAA	208	-
PTPSD	5-HIAA	20	-
PTPSD	5-HIAA	5	-
PTPSD	5-HIAA	12	-
PTPSD	5-HIAA	84	-
PTPSD	5-HIAA	78	-
PTPSD	5-HIAA	99	-
PTPSD	5-HIAA	209	-
PTPSD	5-HIAA	129	-
PTPSD	5-HIAA	11	-
PTPSD	5-HIAA	11	-
PTPSD	HVA_5-HIAA_ratio	0.429	-
PTPSD	HVA_5-HIAA_ratio	3.267	+
PTPSD	HVA_5-HIAA_ratio	2.722	+
PTPSD	HVA_5-HIAA_ratio	4.667	+
PTPSD	HVA_5-HIAA_ratio	2.664	+
PTPSD	HVA_5-HIAA_ratio	2.196	o
PTPSD	HVA_5-HIAA_ratio	2.058	o
PTPSD	HVA_5-HIAA_ratio	2.111	o
PTPSD	HVA_5-HIAA_ratio	1.13	o
PTPSD	HVA_5-HIAA_ratio	2.957	+
PTPSD	HVA_5-HIAA_ratio	2.279	o
PTPSD	HVA_5-HIAA_ratio	2.778	o
PTPSD	HVA_5-HIAA_ratio	0.704	-
PTPSD	HVA_5-HIAA_ratio	0.429	-
PTPSD	HVA_5-HIAA_ratio	0.435	-
PTPSD	HVA_5-HIAA_ratio	1.231	-
PTPSD	HVA_5-HIAA_ratio	6.455	+
PTPSD	HVA_5-HIAA_ratio	2.167	o
PTPSD	HVA_5-HIAA_ratio	1.692	o
PTPSD	HVA_5-HIAA_ratio	2.237	o
PTPSD	HVA_5-HIAA_ratio	2.237	o
PTPSD	HVA_5-HIAA_ratio	1.635	o
PTPSD	HVA_5-HIAA_ratio	7.45	+
PTPSD	HVA_5-HIAA_ratio	5.2	+
PTPSD	HVA_5-HIAA_ratio	22.167	+
PTPSD	HVA_5-HIAA_ratio	1.702	o
PTPSD	HVA_5-HIAA_ratio	2.013	o
PTPSD	HVA_5-HIAA_ratio	2.586	o
PTPSD	HVA_5-HIAA_ratio	2.139	o
PTPSD	HVA_5-HIAA_ratio	0.45	-
PTPSD	HVA_5-HIAA_ratio	0.909	-
PTPSD	HVA_5-HIAA_ratio	0.545	-
PTPSD	tetrahydrobiopterin	1.9	-
PTPSD	tetrahydrobiopterin	2	-
PTPSD	tetrahydrobiopterin	1.9	-
PTPSD	tetrahydrobiopterin	7	-
PTPSD	tetrahydrobiopterin	22	-
PTPSD	tetrahydrobiopterin	3	-
PTPSD	tetrahydrobiopterin	5	-
PTPSD	tetrahydrobiopterin	15	-
PTPSD	tetrahydrobiopterin	17	-
PTPSD	tetrahydrobiopterin	36	o
PTPSD	total_neopterin	360	+
PTPSD	total_neopterin	184	+
PTPSD	total_neopterin	247	+
PTPSD	total_neopterin	135	+
PTPSD	total_neopterin	116	+
PTPSD	total_neopterin	106	+
PTPSD	total_neopterin	50.2	o
PTPSD	total_neopterin	85.38	+
PTPSD	total_neopterin	830.04	+
PTPSD	total_neopterin	288.54	+
PTPSD	total_neopterin	143	+
PTPSD	total_neopterin	67.11	+
PTPSD	total_neopterin	40.07	o
PTPSD	total_neopterin	53	+
PTPSD	total_neopterin	138	+
PTPSD	total_neopterin	69	+
PTPSD	total_neopterin	55	o
PTPSD	total_neopterin	55	o
PTPSD	total_neopterin	113.3	+
PTPSD	total_neopterin	284	+
PTPSD	total_neopterin	93	+
PTPSD	total_neopterin	171	+
PTPSD	total_neopterin	201	+
PTPSD	total_neopterin	251	+
PTPSD	total_neopterin	110	+
PTPSD	total_neopterin	285	+
PTPSD	total_neopterin	335.7	+
PTPSD	phenylalanine_csf	84	+
PTPSD	phenylalanine_csf	64	+
PTPSD	phenylalanine_csf	5	-
PTPSD	phenylalanine_csf	7	-
PTPSD	phenylalanine_csf	53	+
PTPSD	phenylalanine_csf	50	+
PTPSD	phenylalanine_csf	22.3	+
PTPSD	phenylalanine_csf	68.7	+
PTPSD	phenylalanine_csf	9.1	o
PTPSD	phenylalanine_csf	112	+
PTPSD	phenylalanine_csf	32	+
PTPSD	phenylalanine_csf	26	+
PTPSD	biopterin_ur	0	-
PTPSD	biopterin_ur	0.01	-
PTPSD	biopterin_ur	0.46	-
PTPSD	biopterin_ur	0	-
PTPSD	biopterin_ur	0.02	-
PTPSD	biopterin_ur	0	-
PTPSD	biopterin_ur	0	-
PTPSD	biopterin_ur	0.2	-
PTPSD	biopterin_ur	0.84	o
PTPSD	biopterin_ur	1.07	o
PTPSD	biopterin_ur	0.13	-
PTPSD	biopterin_ur	0.08	-
PTPSD	biopterin_ur	0.21	-
PTPSD	biopterin_ur	0.05	-
PTPSD	biopterin_ur	0.2	-
PTPSD	biopterin_ur	0.22	-
PTPSD	biopterin_ur	0	-
PTPSD	biopterin_ur	0.2	-
PTPSD	biopterin_ur	2.4	o
PTPSD	biopterin_ur	6.5	+
PTPSD	biopterin_ur	0.31	-
PTPSD	biopterin_ur	0.002	-
PTPSD	biopterin_ur	0.03	-
PTPSD	biopterin_ur	0	-
PTPSD	biopterin_ur	1	o
PTPSD	biopterin_ur	0.3	-
PTPSD	biopterin_ur	0.1	-
PTPSD	biopterin_ur	0.2	-
PTPSD	biopterin_ur	0.43	-
PTPSD	biopterin_ur	0	-
PTPSD	biopterin_ur	0.028	-
PTPSD	biopterin_ur	0.191	-
PTPSD	neopterin_ur	26.7	+
PTPSD	neopterin_ur	11.9	+
PTPSD	neopterin_ur	8.89	+
PTPSD	neopterin_ur	17.3	+
PTPSD	neopterin_ur	9.2	+
PTPSD	neopterin_ur	29.6	+
PTPSD	neopterin_ur	23	+
PTPSD	neopterin_ur	6.3	+
PTPSD	neopterin_ur	10.52	+
PTPSD	neopterin_ur	7.45	+
PTPSD	neopterin_ur	23.94	+
PTPSD	neopterin_ur	18.2	+
PTPSD	neopterin_ur	3.5	+
PTPSD	neopterin_ur	6.61	+
PTPSD	neopterin_ur	3	o
PTPSD	neopterin_ur	8.13	+
PTPSD	neopterin_ur	44.1	+
PTPSD	neopterin_ur	6.5	+
PTPSD	neopterin_ur	0.15	-
PTPSD	neopterin_ur	10.5	+
PTPSD	neopterin_ur	15.9	+
PTPSD	neopterin_ur	23.77	+
PTPSD	neopterin_ur	9.5	+
PTPSD	neopterin_ur	27.7	+
PTPSD	neopterin_ur	27.6	+
PTPSD	neopterin_ur	23.9	+
PTPSD	neopterin_ur	22.1	+
PTPSD	neopterin_ur	5.18	+
PTPSD	neopterin_ur	10.35	+
PTPSD	neopterin_ur	4.09	+
PTPSD	neopterin_ur	11.799	+
PTPSD	phenylalanine_p	1210.8	+
PTPSD	phenylalanine_p	1474	+
PTPSD	phenylalanine_p	466	+
PTPSD	phenylalanine_p	488	+
PTPSD	phenylalanine_p	2831	+
PTPSD	phenylalanine_p	1513	+
PTPSD	phenylalanine_p	14.1	-
PTPSD	phenylalanine_p	860	+
PTPSD	phenylalanine_p	147.96	+
PTPSD	phenylalanine_p	101	+
PTPSD	phenylalanine_p	40	o
PTPSD	phenylalanine_p	380	+
PTPSD	phenylalanine_p	1900	+
PTPSD	phenylalanine_p	226	+
PTPSD	phenylalanine_p	361	+
PTPSD	phenylalanine_p	42	o
PTPSD	phenylalanine_p	90	o
PTPSD	phenylalanine_p	90	+
PTPSD	phenylalanine_p	364	+
PTPSD	phenylalanine_p	1934	+
PTPSD	phenylalanine_p	462	+
PTPSD	phenylalanine_p	543	+
PTPSD	phenylalanine_p	600	+
PTPSD	phenylalanine_p	53	o
PTPSD	phenylalanine_p	2508	+
PTPSD	phenylalanine_p	32	o
PTPSD	phenylalanine_p	36	o
PTPSD	phenylalanine_p	84	o
PTPSD	phenylalanine_p	1681	+
PTPSD	phenylalanine_p	1041	+
PTPSD	phenylalanine_p	72	o
PTPSD	phenylalanine_p	2094	+
PTPSD	phenylalanine_p	1512	+
PTPSD	phenylalanine_p	409.856	+
PTPSD	phenylalanine_p	663.518	+
PTPSD	phenylalanine_p	577.552	+
PTPSD	phenylalanine_p	293.619	+
PTPSD	phenylalanine_p	231.263	+
PTPSD	phenylalanine_p	458	+
PTPSD	phenylalanine_p	210.1	+
PTPSD	prolactin	1730	+
PTPSD	prolactin	181	o
PTPSD	prolactin	107	o
PTPSD	prolactin	110.9	o
PTPSD	prolactin	1953	+
PTPSD	prolactin	2048.7	+
PTPSD	prolactin	3170	+
PTPSD	prolactin	285	o
PTPSD	prolactin	384	o
PTPSD	prolactin	130	o
PTPSD	prolactin	82	o
PTPSD	prolactin	3934	+
PTPSD	prolactin	191	o
PTPSD	prolactin	121.6	o
PTPSD	prolactin	75.5	o
PTPSD	prolactin	545	+
PTPSD	prolactin	955	+
PTPSD	prolactin	561.7	+

## Sheet: DHPRD
disease	Parameter	value	classification
DHPRD	HVA	28	-
DHPRD	HVA	270.5	-
DHPRD	HVA	260	-
DHPRD	HVA	400	o
DHPRD	HVA	233	-
DHPRD	HVA	198	-
DHPRD	HVA	44	-
DHPRD	HVA	124	-
DHPRD	HVA	203	-
DHPRD	HVA	65	-
DHPRD	HVA	191	-
DHPRD	HVA	54	-
DHPRD	HVA	301	-
DHPRD	HVA	149	-
DHPRD	HVA	127	-
DHPRD	HVA	175	-
DHPRD	HVA	96.4	-
DHPRD	HVA	197.1	-
DHPRD	HVA	174	-
DHPRD	HVA	70	-
DHPRD	HVA	115	-
DHPRD	HVA	111.1	-
DHPRD	HVA	173	-
DHPRD	HVA	58	-
DHPRD	5-HIAA	2	-
DHPRD	5-HIAA	37.6	-
DHPRD	5-HIAA	63	-
DHPRD	5-HIAA	133	-
DHPRD	5-HIAA	19	-
DHPRD	5-HIAA	28	-
DHPRD	5-HIAA	63	-
DHPRD	5-HIAA	23	-
DHPRD	5-HIAA	22	-
DHPRD	5-HIAA	99	-
DHPRD	5-HIAA	9	-
DHPRD	5-HIAA	9	-
DHPRD	5-HIAA	232	-
DHPRD	5-HIAA	41	-
DHPRD	5-HIAA	5	-
DHPRD	5-HIAA	29	-
DHPRD	5-HIAA	31.5	-
DHPRD	5-HIAA	162	-
DHPRD	5-HIAA	37	-
DHPRD	5-HIAA	11	-
DHPRD	5-HIAA	22	-
DHPRD	5-HIAA	18.7	-
DHPRD	5-HIAA	30	-
DHPRD	5-HIAA	11	-
DHPRD	HVA_5-HIAA_ratio	14	+
DHPRD	HVA_5-HIAA_ratio	7.194	+
DHPRD	HVA_5-HIAA_ratio	4.127	+
DHPRD	HVA_5-HIAA_ratio	3.008	o
DHPRD	HVA_5-HIAA_ratio	12.263	+
DHPRD	HVA_5-HIAA_ratio	7.071	+
DHPRD	HVA_5-HIAA_ratio	0.698	-
DHPRD	HVA_5-HIAA_ratio	5.391	+
DHPRD	HVA_5-HIAA_ratio	9.227	+
DHPRD	HVA_5-HIAA_ratio	0.657	-
DHPRD	HVA_5-HIAA_ratio	21.222	+
DHPRD	HVA_5-HIAA_ratio	6	+
DHPRD	HVA_5-HIAA_ratio	1.297	o
DHPRD	HVA_5-HIAA_ratio	3.634	+
DHPRD	HVA_5-HIAA_ratio	25.4	+
DHPRD	HVA_5-HIAA_ratio	6.034	+
DHPRD	HVA_5-HIAA_ratio	3.06	+
DHPRD	HVA_5-HIAA_ratio	1.217	o
DHPRD	HVA_5-HIAA_ratio	4.703	+
DHPRD	HVA_5-HIAA_ratio	6.364	+
DHPRD	HVA_5-HIAA_ratio	5.227	+
DHPRD	HVA_5-HIAA_ratio	5.941	+
DHPRD	HVA_5-HIAA_ratio	5.767	+
DHPRD	HVA_5-HIAA_ratio	5.273	+
DHPRD	5-MTHF	31	-
DHPRD	5-MTHF	11.6	-
DHPRD	5-MTHF	4.1	-
DHPRD	5-MTHF	137	o
DHPRD	5-MTHF	67	o
DHPRD	5-MTHF	21	-
DHPRD	5-MTHF	10	-
DHPRD	5-MTHF	201	o
DHPRD	5-MTHF	18.6	-
DHPRD	5-MTHF	98	o
DHPRD	5-MTHF	60	o
DHPRD	5-MTHF	82	o
DHPRD	5-MTHF	285	o
DHPRD	5-MTHF	33.2	-
DHPRD	5-MTHF	45	-
DHPRD	5-MTHF	157	o
DHPRD	5-MTHF	33.6	-
DHPRD	5-MTHF	131	o
DHPRD	5-MTHF	8.1	-
DHPRD	5-MTHF	115.5	o
DHPRD	5-MTHF	40.3	o
DHPRD	tetrahydrobiopterin	2	-
DHPRD	tetrahydrobiopterin	10	-
DHPRD	tetrahydrobiopterin	26	o
DHPRD	tetrahydrobiopterin	12	-
DHPRD	tetrahydrobiopterin	1.06	-
DHPRD	tetrahydrobiopterin	33	o
DHPRD	total_neopterin	22	o
DHPRD	total_neopterin	42.3	o
DHPRD	total_neopterin	14	o
DHPRD	total_neopterin	23.4	o
DHPRD	total_neopterin	20	o
DHPRD	total_neopterin	18	o
DHPRD	total_neopterin	15.81	o
DHPRD	total_neopterin	15.57	o
DHPRD	total_neopterin	19.4	o
DHPRD	total_neopterin	13	o
DHPRD	total_neopterin	263	+
DHPRD	total_neopterin	8	o
DHPRD	total_neopterin	18.7	o
DHPRD	total_neopterin	4.46	-
DHPRD	total_neopterin	7	o
DHPRD	total_neopterin	13	o
DHPRD	total_neopterin	46.2	+
DHPRD	total_neopterin	8.4	o
DHPRD	total_neopterin	7.2	o
DHPRD	total_neopterin	8.5	o
DHPRD	total_neopterin	16.5	o
DHPRD	phenylalanine_csf	287.2	+
DHPRD	phenylalanine_csf	20	+
DHPRD	phenylalanine_csf	8	-
DHPRD	phenylalanine_csf	29	+
DHPRD	phenylalanine_csf	14.9	+
DHPRD	phenylalanine_csf	34	+
DHPRD	phenylalanine_csf	48	+
DHPRD	phenylalanine_csf	38	+
DHPRD	phenylalanine_csf	48.2	+
DHPRD	phenylalanine_csf	302.7	+
DHPRD	biopterin_ur	2.59	o
DHPRD	biopterin_ur	5.96	+
DHPRD	biopterin_ur	4.21	+
DHPRD	biopterin_ur	2.05	o
DHPRD	biopterin_ur	5.8	+
DHPRD	biopterin_ur	4.3	+
DHPRD	biopterin_ur	18	+
DHPRD	biopterin_ur	4.2	+
DHPRD	biopterin_ur	4.5	+
DHPRD	biopterin_ur	7.93	+
DHPRD	biopterin_ur	7.8	+
DHPRD	neopterin_ur	19.53	+
DHPRD	neopterin_ur	2.59	o
DHPRD	neopterin_ur	7.74	+
DHPRD	neopterin_ur	0.27	-
DHPRD	neopterin_ur	2.59	o
DHPRD	neopterin_ur	0.5	-
DHPRD	neopterin_ur	3.16	o
DHPRD	neopterin_ur	4.1	+
DHPRD	neopterin_ur	3.75	o
DHPRD	neopterin_ur	3.09	o
DHPRD	neopterin_ur	2.24	o
DHPRD	biopterin_dbs	0.85	o
DHPRD	biopterin_dbs	0.63	o
DHPRD	biopterin_dbs	5.4	+
DHPRD	biopterin_dbs	1.06	o
DHPRD	biopterin_dbs	0.71	o
DHPRD	biopterin_dbs	0.41	o
DHPRD	biopterin_dbs	0.23	o
DHPRD	biopterin_dbs	0.37	o
DHPRD	biopterin_dbs	1.64	+
DHPRD	biopterin_dbs	1.28	+
DHPRD	biopterin_dbs	0.23	o
DHPRD	phenylalanine_p	861	+
DHPRD	phenylalanine_p	497	+
DHPRD	phenylalanine_p	1716	+
DHPRD	phenylalanine_p	288	+
DHPRD	phenylalanine_p	120	+
DHPRD	phenylalanine_p	145.4	+
DHPRD	phenylalanine_p	187.674	+
DHPRD	phenylalanine_p	737	+
DHPRD	phenylalanine_p	437	+
DHPRD	phenylalanine_p	620	+
DHPRD	phenylalanine_p	205	+
DHPRD	phenylalanine_p	1300	+
DHPRD	phenylalanine_p	2618	+
DHPRD	phenylalanine_p	273	+
DHPRD	phenylalanine_p	111.394	+
DHPRD	phenylalanine_p	274.246	+
DHPRD	phenylalanine_p	484.32	+
DHPRD	phenylalanine_p	465.553	+
DHPRD	phenylalanine_p	173.144	+
DHPRD	phenylalanine_p	242.16	+
DHPRD	phenylalanine_p	150.139	+
DHPRD	phenylalanine_p	482.504	+
DHPRD	phenylalanine_p	226.42	+
DHPRD	phenylalanine_p	402.591	+
DHPRD	prolactin	105.7	o
DHPRD	prolactin	688	+
DHPRD	prolactin	930	+
DHPRD	prolactin	893.6	+
DHPRD	prolactin	1656.4	+
DHPRD	prolactin	1038.3	+
DHPRD	prolactin	566	+
DHPRD	prolactin	432.76	+
DHPRD	prolactin	617	o
DHPRD	prolactin	611.27	+
DHPRD	prolactin	882.55	+
DHPRD	neopterin_dbs	0.4	o
DHPRD	neopterin_dbs	0.44	o
DHPRD	neopterin_dbs	0.72	o
DHPRD	neopterin_dbs	0.55	o

## Sheet: SRD
disease	Parameter	value	classification
SRD	HVA	22	-
SRD	HVA	77	-
SRD	HVA	66	-
SRD	HVA	77	-
SRD	HVA	25	-
SRD	HVA	55	-
SRD	HVA	62	-
SRD	HVA	90	-
SRD	HVA	46.3	-
SRD	HVA	28.5	-
SRD	5-HIAA	27	-
SRD	5-HIAA	18	-
SRD	5-HIAA	9	-
SRD	5-HIAA	7	-
SRD	5-HIAA	10	-
SRD	5-HIAA	5	-
SRD	5-HIAA	4	-
SRD	5-HIAA	35	-
SRD	5-HIAA	13.3	-
SRD	5-HIAA	10.7	-
SRD	HVA_5-HIAA_ratio	0.815	-
SRD	HVA_5-HIAA_ratio	4.278	+
SRD	HVA_5-HIAA_ratio	7.333	+
SRD	HVA_5-HIAA_ratio	11	+
SRD	HVA_5-HIAA_ratio	2.5	o
SRD	HVA_5-HIAA_ratio	11	+
SRD	HVA_5-HIAA_ratio	15.5	+
SRD	HVA_5-HIAA_ratio	2.571	o
SRD	HVA_5-HIAA_ratio	3.481	o
SRD	HVA_5-HIAA_ratio	2.664	o
SRD	L-Dopa	8	o
SRD	L-Dopa	17	+
SRD	L-Dopa	1	o
SRD	L-Dopa	48	+
SRD	L-Dopa	34	+
SRD	L-Dopa	3.9	o
SRD	L-Dopa	14.1	o
SRD	sepiapterin	24	+
SRD	sepiapterin	3.5	+
SRD	sepiapterin	20	+
SRD	sepiapterin	7.5	+
SRD	sepiapterin	1	+
SRD	phenylalanine_csf	14	+
SRD	phenylalanine_csf	44	+
SRD	phenylalanine_csf	11.9	+
SRD	phenylalanine_csf	3.06	-
SRD	phenylalanine_p	69	o
SRD	phenylalanine_p	44	o
SRD	phenylalanine_p	38.7	o
SRD	phenylalanine_p	32.54	o
